# Supplementary material for: Morphological characterization and transcriptome analysis of rolled and narrow leaf mutant in soybean
Source: BMC Plant Biol. 2024 Jul 19;24:686. doi: 10.1186/s12870-024-05389-7 (PMC11264519; doi:10.1186/s12870-024-05389-7)
Supplement: Supplementary file 2 — Supplementary Material 2. [file 12870_2024_5389_MOESM2_ESM.xlsx]

## Sheet: Table S1
Table S1 Summary for RNA-seq date
Sample	Valid reads	Reads mapped	Unique mapped
HX3_1	69515834	67,614,145(97.26%)	65,041,894(93.56%)
HX3_2	67648052	65,633,345(97.02%)	62,474,441(92.35%)
HX3_3	59841356	58,240,276(97.32%)	56,137,015(93.81%)
rl_1	49277792	47,868,003(97.14%)	45,974,450(93.30%)
rl_2	62248166	60,517,691(97.22%)	58,216,600(93.52%)
rl_3	51880236	50,345,448(97.04%)	48,468,218(93.42%)

## Sheet: Table S2
Table S2 The primer sequences for qRT-PCR
Gene	Forward primer	Reverse primer
Actin-3	GTGCACAATTGATGGACCAG	GCACCACCGGAGAGAAAATA
Glyma.06G028900	GGACTTCGACAAGGGTGTGTT	CATCCTTGTTGGGAGTGAGG
Glyma.09G225400	GTAGCCACCATAAGGCATATC	GCCGTATCTTAGAGTCTCATG
Glyma.13G104700	GCCACATCGTGCATGAATTC	GTTGGCCATGTCAACCACAAC
Glyma.14G099000	TTGTGAACAGTGACGACCCTT	AGACCCTCGACGAATCGTAG
Glyma.17G054500	TGGACATGGCCAGCCTA	GTCCATATTCAAGTGTGGCA
Glyma.13G048200	CGTGAAAGAGAGAGAGATGGAGG	TTGGCGATGCCGCCCTAT
Glyma.13G048500	CTGACAAGGCAACAATCAATAC	ACGGAGGAGGGTTTGTTG

## Sheet: Table S3
Table S3 Endogenous hormone content of HX3 and rl
Hormone	Compound content	HX3_1(ng/g)	HX3_2(ng/g)	HX3_3(ng/g)	Mean-HX3(ng/g)	rl_1(ng/g)	rl_2(ng/g)	rl_3(ng/g)	Mean-rl(ng/g)	p-value	Fold change
Gibberellin	GA1	0.3927	0.2751	0.3685	0.3455	0.0279	0.1451	0.0661	0.0797**	0.0059	0.2308
	GA3	0.3505	0.3614	0.5259	0.4126	0.7856	0.7431	0.5591	0.6960*	0.0343	1.6868
	GA4	0.2075	0.1185	0.1116	0.1458	0.0997	0.1451	0.0541	0.0996	0.3181	0.6832
	GA7	0.0765	0.0803	0.0578	0.0715	0.0718	0.0608	0.022	0.0515	0.2951	0.7204
Auxin	IAA	2.4451	2.243	2.3207	2.3363	1.655	1.6255	1.2124	1.4976**	0.0056	0.641
	IPA	0.7049	0.6084	0.5558	0.623	0.999	0.9471	0.7756	0.9072*	0.0241	1.4561
	IBA	0.3404	0.2731	0.2749	0.2961	0.4307	0.4412	0.3427	0.4049*	0.0468	1.3672
Cytokinin	Zeatin	0.0282	0.0141	0.0159	0.0194	0.004	0.0049	0.006	0.0050*	0.032	0.2566
	DHZ	0.0282	0.004	0.006	0.0127	0.014	0.0078	0.002	0.0079	0.6021	0.6231
	iP	0.1309	0.0904	0.0757	0.099	0.0877	0.1	0.0802	0.0893	0.6091	0.9021
Jasmonic Acid	JA	0.4975	3.6908	0.8287	1.6723	0.4766	0.1745	1.0782	0.5764	0.3547	0.3447
	JA-ILE	0.0322	0.755	0.0598	0.2823	0.0239	0.0059	0.0381	0.0226	0.3866	0.0801
	MEJA	0	0	0	0	0	0	0	0	0	0
Salicylic Acid	SA	201.877	206.88	128.488	179.082	148.77	172.982	236.97	186.241	0.8542	1.04
Abscisic Acid	ABA	23.5368	36.1084	18.1155	25.9202	8.1017	8.8471	8.0361	8.3283*	0.03	0.3213
Brassinolide	BR	0.002	0.0823	0.0458	0.0434	0.002	0.002	0.002	0.002	0.2167	0.046
Ethylene	ACC	65.6697	28.0442	25.0159	39.5766	23.7029	31.9745	22.3647	26.014	0.6756	0.6573
Note: ‘*’ indicates significant differences at p=0.05 level, ‘**’ indicates significant differences at p=0.01 level.

## Sheet: Table S4
Table S4 The information of DEGs in HX3 and rl
ID	baseMean	A	B	log2FoldChange	pvalue	padj	regulated	HX3_1_counts	HX3_2_counts	HX3_3_counts	rl_1_counts	rl_2_counts	rl_3_counts	HX3_1_fpkm	HX3_2_fpkm	HX3_3_fpkm	rl_1_fpkm	rl_2_fpkm	rl_3_fpkm	GOs	KEGG_ko	KEGG_Pathway
Glyma.04G123800	1047.87	29.2172	2066.53	6.14846	5.57e-95	1.77e-90	up	39	31	23	2081	1637	2026	0.538951	0.445198	0.368017	40.6315	25.2104	37.4633	GO:0003674,GO:0003824,GO:0005575,GO:0005622,GO:0005623,GO:0005737,GO:0005739,GO:0006091,GO:0006950,GO:0007154,GO:0007165,GO:0008150,GO:0008152,GO:0009266,GO:0009409,GO:0009628,GO:0009916,GO:0009987,GO:0015980,GO:0016491,GO:0016679,GO:0016682,GO:0023052,GO:0031930,GO:0043226,GO:0043227,GO:0043229,GO:0043231,GO:0044237,GO:0044424,GO:0044444,GO:0044464,GO:0045333,GO:0050789,GO:0050794,GO:0050896,GO:…	ko:K17893	-
Glyma.06G193500	600.02	23.5594	1176.48	5.62687	3.43e-81	5.46e-77	up	33	16	28	1239	1013	1025	0.673067	0.339135	0.661239	35.7044	23.025	27.9738	GO:0003674,GO:0003824,GO:0004364,GO:0005575,GO:0005622,GO:0005623,GO:0005737,GO:0006518,GO:0006575,GO:0006749,GO:0006790,GO:0006807,GO:0008150,GO:0008152,GO:0009056,GO:0009404,GO:0009407,GO:0009636,GO:0009987,GO:0016740,GO:0016765,GO:0019748,GO:0034641,GO:0042221,GO:0043603,GO:0044237,GO:0044248,GO:0044424,GO:0044464,GO:0050896,GO:0051186,GO:0071704,GO:0098754,GO:1901564	ko:K00799	ko00480,ko00980,ko00982,ko00983,ko01524,ko05200,ko05204,ko05225,ko05418,map00480,map00980,map00982,map00983,map01524,map05200,map05204,map05225,map05418
Glyma.15G270100	559.057	16.0272	1102.09	6.0946	2.56e-69	2.71e-65	up	26	15	11	1195	909	956	1.05101	0.630134	0.514852	68.2509	40.9491	51.71	-	ko:K02303	ko00860,ko01100,ko01110,ko01120,map00860,map01100,map01110,map01120
Glyma.02G190900	328.711	21.0763	636.345	4.90976	1.39e-65	1.1e-61	up	30	19	19	610	543	625	1.14059	0.750706	0.836408	32.7676	23.0067	31.7959	-	-	-
Glyma.08G285900	4133.43	1002.06	7264.8	2.85702	2.12e-54	1.35e-50	up	1456	788	1016	6551	6872	7023	12.6917	7.13824	10.2543	80.681	66.7555	81.9149	GO:0000003,GO:0000902,GO:0000904,GO:0001558,GO:0003006,GO:0003674,GO:0003824,GO:0004791,GO:0005575,GO:0005622,GO:0005623,GO:0005737,GO:0005829,GO:0006935,GO:0008150,GO:0008152,GO:0009605,GO:0009636,GO:0009653,GO:0009826,GO:0009856,GO:0009860,GO:0009932,GO:0009987,GO:0010035,GO:0010038,GO:0010183,GO:0010769,GO:0015036,GO:0016043,GO:0016049,GO:0016209,GO:0016491,GO:0016651,GO:0016667,GO:0016668,GO:…	ko:K17609	-
Glyma.20G058901	1145.77	372.813	1918.73	2.36469	1.48e-51	7.85e-48	up	475	360	356	1453	2253	1791	25.5686	20.1383	22.188	110.506	135.151	129	-	-	-
Glyma.13G068800	442.872	33.0606	852.683	4.71199	1.16e-49	5.26e-46	up	28	46	27	835	833	729	0.217936	0.372079	0.243327	9.18253	7.22539	7.59242	GO:0003674,GO:0003824,GO:0004497,GO:0005575,GO:0008150,GO:0008152,GO:0009058,GO:0016020,GO:0016491,GO:0016705,GO:0016709,GO:0019748,GO:0044550,GO:0055114	ko:K00512,ko:K07408	ko00140,ko00380,ko00830,ko00980,ko01100,ko04913,ko04917,ko04927,ko04934,ko05204,map00140,map00380,map00830,map00980,map01100,map04913,map04917,map04927,map04934,map05204
Glyma.15G023700	383.117	702.429	63.8056	-3.45501	1.14e-48	4.54e-45	down	732	760	715	45	74	64	16.0478	17.3151	18.1495	1.39387	1.80793	1.87744	-	ko:K11145	-
Glyma.13G246600	497.076	68.6404	925.511	3.74468	1.11e-46	3.93e-43	up	102	47	76	644	923	1065	1.49812	0.717382	1.29245	13.364	15.1075	20.9304	GO:0003674,GO:0003824,GO:0003954,GO:0005575,GO:0005622,GO:0005623,GO:0005737,GO:0005739,GO:0005740,GO:0005743,GO:0005758,GO:0006091,GO:0006116,GO:0006119,GO:0006139,GO:0006163,GO:0006725,GO:0006732,GO:0006733,GO:0006734,GO:0006753,GO:0006793,GO:0006796,GO:0006807,GO:0008137,GO:0008150,GO:0008152,GO:0009117,GO:0009123,GO:0009126,GO:0009141,GO:0009144,GO:0009150,GO:0009161,GO:0009167,GO:0009199,GO:…	ko:K17871	-
Glyma.13G048500	842.141	1527.98	156.306	-3.29197	4.45e-43	1.42e-39	down	1805	1701	1312	152	143	143	16.4191	16.0799	13.8185	1.95354	1.44962	1.74057	GO:0001101,GO:0003674,GO:0003824,GO:0006082,GO:0006629,GO:0006720,GO:0006721,GO:0007154,GO:0007165,GO:0008150,GO:0008152,GO:0008299,GO:0008610,GO:0009056,GO:0009058,GO:0009314,GO:0009416,GO:0009628,GO:0009685,GO:0009686,GO:0009719,GO:0009725,GO:0009739,GO:0009740,GO:0009755,GO:0009850,GO:0009852,GO:0009987,GO:0010033,GO:0010476,GO:0010817,GO:0016053,GO:0016101,GO:0016102,GO:0016114,GO:0016491,GO:…	-	-
Glyma.13G085900	227.022	22.7624	431.281	4.26144	2.61e-42	7.55e-39	up	25	28	18	448	391	366	1.5297	1.78046	1.27525	38.7302	26.6618	29.966	-	-	-
Glyma.19G002900	129.154	10.1348	248.173	4.59567	1.66e-41	4.4e-38	up	15	8	10	210	229	260	0.21566	0.11953	0.166469	4.26583	3.66911	5.00189	-	-	-
Glyma.13G256000	1381.78	103.424	2660.13	4.67776	4.95e-38	1.21e-34	up	206	54	89	2589	2408	2453	7.6104	2.0732	3.80703	135.138	99.1386	121.261	-	-	-
Glyma.17G149900	202.34	71.0133	333.666	2.23093	8.32e-35	1.89e-31	up	89	62	77	280	372	298	1.69085	1.22409	1.6938	7.51587	7.87598	7.57555	GO:0003674,GO:0003824,GO:0004672,GO:0004674,GO:0004675,GO:0004888,GO:0005575,GO:0005623,GO:0005886,GO:0006464,GO:0006468,GO:0006793,GO:0006796,GO:0006807,GO:0007154,GO:0007165,GO:0007166,GO:0007167,GO:0007178,GO:0008150,GO:0008152,GO:0009987,GO:0016020,GO:0016301,GO:0016310,GO:0016740,GO:0016772,GO:0016773,GO:0019199,GO:0019538,GO:0023052,GO:0036211,GO:0038023,GO:0043170,GO:0043412,GO:0044237,GO:…	ko:K00924	-
Glyma.07G132000	3828.69	1662.63	5994.75	1.85022	8.92e-32	1.89e-28	up	2177	1476	1692	4245	7006	5949	74.1321	52.2326	66.712	204.236	265.867	271.066	-	-	-
Glyma.09G049100	103.619	200.163	7.07529	-4.83017	3.37e-31	6.72e-28	down	300	174	175	6	7	7	5.13858	3.09727	3.47069	0.145204	0.133618	0.160436	GO:0001666,GO:0002213,GO:0002376,GO:0003674,GO:0003824,GO:0004497,GO:0005575,GO:0005622,GO:0005623,GO:0005737,GO:0005783,GO:0006082,GO:0006725,GO:0006790,GO:0006807,GO:0006950,GO:0006952,GO:0006955,GO:0008150,GO:0008152,GO:0009058,GO:0009605,GO:0009607,GO:0009617,GO:0009620,GO:0009628,GO:0009682,GO:0009759,GO:0009987,GO:0012505,GO:0016020,GO:0016043,GO:0016143,GO:0016144,GO:0016491,GO:0016705,GO:…	ko:K00512,ko:K00517,ko:K07408,ko:K13260,ko:K20623	ko00140,ko00380,ko00830,ko00905,ko00943,ko00980,ko01100,ko01110,ko04913,ko04917,ko04927,ko04934,ko05204,map00140,map00380,map00830,map00905,map00943,map00980,map01100,map01110,map04913,map04917,map04927,map04934,map05204
Glyma.08G055900	1186.99	302.264	2071.71	2.77775	5.44e-31	1.02e-27	up	352	309	297	2098	1640	2019	2.31525	2.11213	2.26187	19.497	12.0211	17.7695	GO:0000122,GO:0000976,GO:0000977,GO:0000981,GO:0000982,GO:0001012,GO:0001067,GO:0001078,GO:0001227,GO:0003674,GO:0003676,GO:0003677,GO:0003690,GO:0003700,GO:0003723,GO:0003729,GO:0005488,GO:0005575,GO:0005622,GO:0005623,GO:0005634,GO:0006082,GO:0006139,GO:0006351,GO:0006355,GO:0006357,GO:0006366,GO:0006725,GO:0006807,GO:0006950,GO:0006952,GO:0006970,GO:0008150,GO:0008152,GO:0009058,GO:0009059,GO:…	ko:K12236	ko05165,map05165
Glyma.12G116800	85.799	4.95545	166.642	5.06096	3.87e-29	6.85e-26	up	8	5	3	167	156	144	0.147514	0.095812	0.0640501	4.35076	3.20563	3.55294	-	ko:K17506	-
Glyma.15G270000	143.658	20.8236	266.491	3.68315	1.45e-26	2.43e-23	up	27	23	16	296	225	219	0.984706	0.871722	0.675645	15.2525	9.14474	10.6873	-	-	-
Glyma.18G265800	175.268	1.26228	349.275	8.12476	1.14e-25	1.82e-22	up	1	1	2	349	276	346	0.0120493	0.0125219	0.0279028	5.94147	3.70611	5.57855	-	-	-
Glyma.13G329900	81.7107	10.9235	152.498	3.77465	3.41e-25	5.17e-22	up	17	7	12	156	149	123	1.02223	0.437425	0.835478	13.2534	9.9846	9.89659	-	-	-
Glyma.20G165000	618.16	198.981	1037.34	2.38052	1.21e-24	1.75e-21	up	270	176	195	1024	838	1026	1.50885	1.02212	1.26175	8.08516	5.21883	7.67207	GO:0000325,GO:0003674,GO:0003824,GO:0005215,GO:0005575,GO:0005622,GO:0005623,GO:0005737,GO:0005773,GO:0005774,GO:0006810,GO:0008150,GO:0015399,GO:0015405,GO:0016020,GO:0016462,GO:0016787,GO:0016817,GO:0016818,GO:0016887,GO:0017111,GO:0022804,GO:0022857,GO:0031090,GO:0042623,GO:0042626,GO:0043226,GO:0043227,GO:0043229,GO:0043231,GO:0043492,GO:0044422,GO:0044424,GO:0044437,GO:0044444,GO:0044446,GO:…	ko:K05666	ko01523,ko01524,ko02010,ko04976,map01523,map01524,map02010,map04976
Glyma.15G107100	88.4162	7.30586	169.526	4.47604	2.14e-23	2.96e-20	up	16	3	6	162	140	171	0.210521	0.0410209	0.0914079	3.0116	2.05282	3.01061	-	ko:K03327	-
Glyma.08G151100	217.778	66.7606	368.795	2.46305	2.78e-23	3.69e-20	up	98	64	53	353	363	322	16.2443	11.0246	10.172	82.6713	67.0544	71.4188	-	-	-
Glyma.07G060900	848.827	445.163	1252.49	1.4931	2.96e-23	3.77e-20	up	568	436	417	1041	1325	1190	22.0501	17.5896	18.7437	57.0978	57.3224	61.8147	-	ko:K03236	ko03013,map03013
Glyma.02G157900	108.669	15.1166	202.222	3.70381	4.47e-23	5.48e-20	up	27	6	18	183	178	206	0.679407	0.156901	0.524439	6.50614	4.99152	6.93611	-	-	-
Glyma.01G078700	67.4467	2.48553	132.408	5.72602	1.77e-22	2.08e-19	up	3	2	3	134	118	118	0.192987	0.133704	0.223452	12.1792	8.45932	10.1571	-	-	-
Glyma.19G027000	238.496	0	476.992	11.4234	9.71e-22	1.1e-18	up	0	0	0	374	533	454	0	0	0	33.0427	37.1425	37.9871	-	-	-
Glyma.18G004000	82.1035	13.0495	151.157	3.54661	2.39e-21	2.63e-18	up	15	15	11	157	122	141	0.124483	0.129365	0.105698	1.84088	1.1283	1.56574	-	ko:K12818	ko03040,map03040
Glyma.13G234700	72.3933	5.18712	139.599	4.72722	2.64e-21	2.8e-18	up	10	5	2	155	133	102	0.162238	0.0843007	0.0375698	3.55297	2.40465	2.2143	GO:0000075,GO:0000077,GO:0003674,GO:0003676,GO:0003677,GO:0003700,GO:0005488,GO:0006355,GO:0006950,GO:0006974,GO:0008150,GO:0009314,GO:0009628,GO:0009889,GO:0009987,GO:0010212,GO:0010332,GO:0010468,GO:0010556,GO:0010564,GO:0019219,GO:0019222,GO:0031323,GO:0031326,GO:0031570,GO:0033043,GO:0033554,GO:0040020,GO:0043565,GO:0045786,GO:0048519,GO:0048523,GO:0050789,GO:0050794,GO:0050896,GO:0051128,GO:…	-	-
Glyma.07G005901	124.412	27.6739	221.149	2.99521	7.88e-21	8.09e-18	up	42	28	19	219	194	205	0.451849	0.313047	0.236676	3.32885	2.32591	2.95108	-	ko:K19476	ko04144,map04144
Glyma.15G026900	57.6856	10.6864	104.685	3.29833	1.38e-20	1.37e-17	up	12	10	12	82	106	109	0.225248	0.195068	0.260805	2.1747	2.21734	2.73772	-	ko:K05747	ko04062,ko04144,ko04520,ko04530,ko04666,ko04810,ko05100,ko05130,ko05131,ko05132,ko05231,map04062,map04144,map04520,map04530,map04666,map04810,map05100,map05130,map05131,map05132,map05231
Glyma.02G187100	1744.76	2486.92	1002.6	-1.31061	1.42e-20	1.37e-17	down	2891	2093	2988	856	1124	874	47.4934	35.7324	56.8358	19.8685	20.5777	19.2123	GO:0000003,GO:0000502,GO:0003006,GO:0003674,GO:0003676,GO:0003723,GO:0003729,GO:0003743,GO:0005488,GO:0005575,GO:0005622,GO:0005623,GO:0005634,GO:0005737,GO:0005829,GO:0005852,GO:0005886,GO:0006139,GO:0006351,GO:0006352,GO:0006412,GO:0006413,GO:0006417,GO:0006518,GO:0006725,GO:0006807,GO:0006950,GO:0006970,GO:0007275,GO:0008135,GO:0008150,GO:0008152,GO:0009058,GO:0009059,GO:0009314,GO:0009416,GO:…	ko:K03250	ko03013,ko05160,map03013,map05160
Glyma.08G244700	82.2748	21.9118	142.638	2.69414	2.21e-20	2.07e-17	up	26	15	30	109	164	135	0.405847	0.243325	0.542208	2.40393	2.85285	2.81971	-	-	-
Glyma.16G208600	1487.33	795.82	2178.83	1.454	3.62e-20	3.29e-17	up	826	747	950	1777	2398	2029	13.8975	13.0612	18.507	42.2425	44.9626	45.6794	GO:0000003,GO:0000054,GO:0000460,GO:0000470,GO:0001101,GO:0003006,GO:0003674,GO:0005488,GO:0005575,GO:0005622,GO:0005623,GO:0005634,GO:0005730,GO:0005737,GO:0005829,GO:0006139,GO:0006364,GO:0006396,GO:0006403,GO:0006405,GO:0006611,GO:0006725,GO:0006807,GO:0006810,GO:0006886,GO:0006913,GO:0007275,GO:0008104,GO:0008150,GO:0008152,GO:0009719,GO:0009725,GO:0009737,GO:0009790,GO:0009791,GO:0009793,GO:…	ko:K03264	ko03008,map03008
Glyma.12G013100	3568.04	1872.56	5263.52	1.49063	5.76e-20	5.09e-17	up	2416	1416	2233	4035	5959	5046	72.1535	43.9472	77.2156	170.259	198.326	201.646	GO:0006950,GO:0006970,GO:0008150,GO:0009266,GO:0009408,GO:0009628,GO:0010035,GO:0010038,GO:0042221,GO:0046686,GO:0050896	ko:K13993	ko04141,map04141
Glyma.17G084700	766.681	373.409	1159.95	1.63293	6.91e-20	5.94e-17	up	505	299	405	1033	1072	1157	4.80144	2.95433	4.45853	13.8767	11.3585	14.7196	GO:0003674,GO:0005488,GO:0005515,GO:0005575,GO:0005622,GO:0005623,GO:0005737,GO:0005768,GO:0005770,GO:0005773,GO:0005829,GO:0006914,GO:0008150,GO:0008152,GO:0009056,GO:0009987,GO:0012505,GO:0016043,GO:0016236,GO:0022607,GO:0031410,GO:0031982,GO:0032182,GO:0034622,GO:0043130,GO:0043226,GO:0043227,GO:0043229,GO:0043231,GO:0043933,GO:0044085,GO:0044237,GO:0044248,GO:0044424,GO:0044444,GO:0044464,GO:…	ko:K17987	ko04137,map04137
Glyma.01G034000	8502.77	4286.3	12719.2	1.56932	1.02e-19	8.56e-17	up	4602	4074	4922	11991	13959	10092	163.832	150.724	202.885	603.135	553.801	480.743	GO:0005575,GO:0016020	-	-
Glyma.13G085800	54.354	3.53955	105.168	4.92478	2.02e-19	1.65e-16	up	3	4	4	114	106	75	0.123017	0.170455	0.189915	6.6047	4.8439	4.11516	-	-	-
Glyma.15G067300	117.928	9.17732	226.678	4.57277	2.43e-19	1.94e-16	up	22	2	8	167	196	276	0.296822	0.0280421	0.124974	3.18344	2.94697	4.98271	GO:0003674,GO:0003824,GO:0003954,GO:0005575,GO:0005622,GO:0005623,GO:0005737,GO:0005739,GO:0005740,GO:0005743,GO:0005758,GO:0006091,GO:0006116,GO:0006119,GO:0006139,GO:0006163,GO:0006725,GO:0006732,GO:0006733,GO:0006734,GO:0006753,GO:0006793,GO:0006796,GO:0006807,GO:0008137,GO:0008150,GO:0008152,GO:0009117,GO:0009123,GO:0009126,GO:0009141,GO:0009144,GO:0009150,GO:0009161,GO:0009167,GO:0009199,GO:…	ko:K17871	-
Glyma.03G186900	101.941	25.3626	178.519	2.82626	3.13e-19	2.43e-16	up	33	30	17	133	186	189	0.470351	0.444362	0.280552	2.67834	2.95439	3.60456	GO:0003674,GO:0003824,GO:0005575,GO:0005622,GO:0005623,GO:0006629,GO:0008150,GO:0008152,GO:0008194,GO:0008202,GO:0009058,GO:0009314,GO:0009411,GO:0009416,GO:0009605,GO:0009607,GO:0009628,GO:0009636,GO:0009812,GO:0009813,GO:0010224,GO:0010817,GO:0016128,GO:0016131,GO:0016740,GO:0016757,GO:0016758,GO:0035251,GO:0042221,GO:0042440,GO:0042445,GO:0043207,GO:0043226,GO:0043227,GO:0043229,GO:0043231,GO:…	ko:K13496	ko01110,map01110
Glyma.16G033326	244.222	0.541389	487.903	9.62135	1.24e-18	9.44e-16	up	2	0	0	538	301	499	0.0339417	0	0	12.9001	5.69268	11.3315	-	-	-
Glyma.18G225000	197.02	325.604	68.4352	-2.25823	3.57e-18	2.65e-15	down	438	305	302	76	64	51	6.19493	4.48301	4.94567	1.51873	1.00876	0.965194	-	ko:K00422	ko00350,ko00950,ko01100,ko01110,map00350,map00950,map01100,map01110
Glyma.17G054500	396.466	79.8669	713.065	3.15982	2.24e-17	1.62e-14	up	59	66	127	646	523	814	0.740531	0.86088	1.84566	11.4559	7.31542	13.6709	GO:0003674,GO:0003824,GO:0005575,GO:0005576,GO:0005615,GO:0005622,GO:0005623,GO:0005737,GO:0005773,GO:0006725,GO:0006807,GO:0008131,GO:0008150,GO:0008152,GO:0009056,GO:0009308,GO:0009690,GO:0009823,GO:0009987,GO:0010817,GO:0016491,GO:0016638,GO:0016641,GO:0016645,GO:0019139,GO:0034754,GO:0042445,GO:0042447,GO:0043226,GO:0043227,GO:0043229,GO:0043231,GO:0044237,GO:0044421,GO:0044424,GO:0044444,GO:…	ko:K00279	ko00908,map00908
Glyma.15G078300	80.1704	14.64	145.701	3.297	3.53e-17	2.5e-14	up	25	12	11	157	116	131	0.414614	0.20682	0.211228	3.67883	2.14392	2.90708	GO:0000075,GO:0000077,GO:0003674,GO:0003676,GO:0003677,GO:0003700,GO:0005488,GO:0006355,GO:0006950,GO:0006974,GO:0008150,GO:0009314,GO:0009628,GO:0009889,GO:0009987,GO:0010212,GO:0010332,GO:0010468,GO:0010556,GO:0010564,GO:0019219,GO:0019222,GO:0031323,GO:0031326,GO:0031570,GO:0033043,GO:0033554,GO:0040020,GO:0043565,GO:0045786,GO:0048519,GO:0048523,GO:0050789,GO:0050794,GO:0050896,GO:0051128,GO:…	-	-
Glyma.15G044100	48.0922	9.40853	86.7758	3.20981	4.39e-17	3.04e-14	up	13	10	7	70	88	88	2.2255	1.77907	1.38752	16.9312	16.7886	20.1581	-	-	-
Glyma.05G164800	85.5066	24.4363	146.577	2.57572	4.84e-17	3.28e-14	up	36	22	21	145	131	134	0.557773	0.35423	0.37673	3.17416	2.26189	2.77806	-	-	-
Glyma.05G092200	518.782	243.447	794.118	1.70906	2.49e-16	1.62e-13	up	281	275	210	663	851	742	12.3815	12.5923	10.7137	41.2749	41.7871	43.7474	-	-	-
Glyma.02G013600	885.835	541.727	1229.94	1.18478	2.6e-16	1.66e-13	up	606	543	567	1011	1313	1171	17.0574	15.8836	18.479	40.2067	41.1862	44.1042	GO:0000502,GO:0005575,GO:0005622,GO:0005623,GO:0005839,GO:0019773,GO:0032991,GO:0044424,GO:0044464,GO:1902494,GO:1905368,GO:1905369	ko:K02729	ko03050,map03050
Glyma.01G241500	163.152	250.627	75.677	-1.72035	4.71e-16	2.94e-13	down	314	237	250	58	97	63	5.09692	3.99792	4.69866	1.33019	1.75467	1.36836	GO:0000302,GO:0006950,GO:0006979,GO:0008150,GO:0009266,GO:0009314,GO:0009408,GO:0009416,GO:0009628,GO:0009636,GO:0009642,GO:0009644,GO:0010035,GO:0042221,GO:0042493,GO:0042542,GO:0046677,GO:0050896,GO:1901700	-	-
Glyma.17G139700	37.1008	4.2892	69.9124	4.00855	6.81e-16	4.17e-13	up	6	3	5	49	84	68	0.198699	0.103246	0.191721	2.2927	3.10006	3.01326	-	-	-
Glyma.17G260600	1541.3	2260.89	821.705	-1.45916	2.4e-15	1.44e-12	down	2296	2248	2592	609	981	768	242.187	246.424	316.57	90.7617	115.317	108.398	-	ko:K14525	ko03008,ko03013,map03008,map03013
Glyma.01G061800	313.233	136.485	489.981	1.84293	2.63e-15	1.55e-12	up	182	132	123	467	416	486	1.76197	1.32803	1.37876	6.38778	4.48815	6.29573	-	-	-
Glyma.07G048000	1412.07	347.662	2476.48	2.83102	3.21e-15	1.86e-12	up	650	260	242	2725	1998	2142	7.05346	2.93204	3.04061	41.7793	24.1619	31.1022	GO:0003674,GO:0003700,GO:0005575,GO:0005622,GO:0005623,GO:0005634,GO:0005886,GO:0006355,GO:0008150,GO:0009889,GO:0009891,GO:0009893,GO:0010468,GO:0010556,GO:0010557,GO:0010604,GO:0010628,GO:0016020,GO:0019219,GO:0019222,GO:0031323,GO:0031325,GO:0031326,GO:0031328,GO:0043226,GO:0043227,GO:0043229,GO:0043231,GO:0044424,GO:0044464,GO:0045893,GO:0045935,GO:0048518,GO:0048522,GO:0050789,GO:0050794,GO:…	-	-
Glyma.03G187000	338.886	181.956	495.815	1.44606	7.11e-15	4.05e-12	up	230	171	181	401	474	526	3.93313	3.03888	3.58381	9.6886	9.03306	12.0359	GO:0003674,GO:0003824,GO:0005575,GO:0005622,GO:0005623,GO:0006629,GO:0008150,GO:0008152,GO:0008194,GO:0008202,GO:0009058,GO:0009314,GO:0009411,GO:0009416,GO:0009605,GO:0009607,GO:0009628,GO:0009636,GO:0009812,GO:0009813,GO:0010224,GO:0010817,GO:0016128,GO:0016131,GO:0016740,GO:0016757,GO:0016758,GO:0035251,GO:0042221,GO:0042440,GO:0042445,GO:0043207,GO:0043226,GO:0043227,GO:0043229,GO:0043231,GO:…	ko:K13496	ko01110,map01110
Glyma.09G233900	60.2914	17.8543	102.729	2.51362	9.05e-15	5.06e-12	up	22	12	24	76	111	106	0.279603	0.158492	0.353172	1.3647	1.57213	1.80263	-	-	-
Glyma.02G010900	68.5437	15.3819	121.705	2.96428	1.04e-14	5.73e-12	up	25	9	17	74	165	115	0.500451	0.187228	0.394027	2.09295	3.68088	3.08036	GO:0003674,GO:0003700,GO:0006355,GO:0008150,GO:0009605,GO:0009607,GO:0009624,GO:0009719,GO:0009725,GO:0009733,GO:0009889,GO:0010033,GO:0010468,GO:0010556,GO:0019219,GO:0019222,GO:0031323,GO:0031326,GO:0042221,GO:0043207,GO:0050789,GO:0050794,GO:0050896,GO:0051171,GO:0051252,GO:0051704,GO:0051707,GO:0060255,GO:0065007,GO:0080090,GO:0140110,GO:1903506,GO:2000112,GO:2001141	-	-
Glyma.13G225700	35.9626	4.32822	67.5969	3.94964	1.3e-14	7.04e-12	up	5	3	6	70	62	57	0.0783206	0.0488354	0.108821	1.54921	1.08229	1.19471	-	ko:K09419	-
Glyma.07G048100	292.274	80.746	503.802	2.63322	1.47e-14	7.82e-12	up	149	52	68	527	423	452	2.5861	0.937928	1.36654	12.9234	8.18173	10.4973	GO:0003674,GO:0003700,GO:0005575,GO:0005622,GO:0005623,GO:0005634,GO:0005886,GO:0006355,GO:0008150,GO:0009889,GO:0009891,GO:0009893,GO:0010468,GO:0010556,GO:0010557,GO:0010604,GO:0010628,GO:0016020,GO:0019219,GO:0019222,GO:0031323,GO:0031325,GO:0031326,GO:0031328,GO:0043226,GO:0043227,GO:0043229,GO:0043231,GO:0044424,GO:0044464,GO:0045893,GO:0045935,GO:0048518,GO:0048522,GO:0050789,GO:0050794,GO:…	-	-
Glyma.10G112000	620.917	139.595	1102.24	2.97833	1.95e-14	1.02e-11	up	264	114	83	1190	845	1016	9.62823	4.32071	3.50491	61.3191	34.3436	49.5814	GO:0003674,GO:0005488,GO:0005507,GO:0005515,GO:0005575,GO:0005576,GO:0005622,GO:0005623,GO:0005737,GO:0006873,GO:0006875,GO:0006878,GO:0006950,GO:0006970,GO:0008150,GO:0009507,GO:0009536,GO:0009628,GO:0009651,GO:0009987,GO:0010035,GO:0010038,GO:0016530,GO:0016531,GO:0019725,GO:0019904,GO:0030003,GO:0042221,GO:0042592,GO:0043167,GO:0043169,GO:0043226,GO:0043227,GO:0043229,GO:0043231,GO:0044424,GO:…	ko:K07213	ko04978,map04978
Glyma.02G008000	170.897	56.6214	285.173	2.32032	2.58e-14	1.33e-11	up	86	33	68	279	242	275	0.514166	0.205034	0.470727	2.35676	1.61238	2.19999	GO:0003674,GO:0005215,GO:0005575,GO:0005623,GO:0005886,GO:0005911,GO:0006810,GO:0008150,GO:0009506,GO:0009914,GO:0009926,GO:0009966,GO:0010315,GO:0010329,GO:0010540,GO:0010646,GO:0010817,GO:0010928,GO:0015562,GO:0016020,GO:0022857,GO:0023051,GO:0030054,GO:0044464,GO:0048583,GO:0050789,GO:0050794,GO:0051179,GO:0051234,GO:0055044,GO:0055085,GO:0060918,GO:0065007,GO:0065008,GO:0071944,GO:0080161	ko:K05658	ko02010,ko04976,ko05206,ko05226,map02010,map04976,map05206,map05226
Glyma.02G038400	131.044	55.5407	206.547	1.89084	2.85e-14	1.44e-11	up	63	41	75	163	210	213	0.776427	0.525112	1.07023	2.83827	2.8842	3.51255	-	-	-
Glyma.02G072000	209.753	99.4131	320.093	1.68786	3.01e-14	1.5e-11	up	106	86	125	248	315	344	1.01398	0.85493	1.38449	3.35183	3.35801	4.40317	-	ko:K20102	-
Glyma.06G285900	35.5929	1.92853	69.2573	5.20067	3.82e-14	1.86e-11	up	3	3	0	69	64	61	0.0460709	0.0478778	0	1.49713	1.0953	1.25348	-	-	-
Glyma.05G237000	1443.91	2505.52	382.295	-2.71364	3.86e-14	1.86e-11	down	4644	1785	1886	440	323	297	42.8916	17.1327	20.1687	5.74168	3.32452	3.67045	GO:0000271,GO:0003674,GO:0003824,GO:0004614,GO:0005575,GO:0005622,GO:0005623,GO:0005634,GO:0005737,GO:0005829,GO:0005886,GO:0005975,GO:0005976,GO:0005977,GO:0005978,GO:0005982,GO:0005996,GO:0006006,GO:0006012,GO:0006073,GO:0006091,GO:0006112,GO:0008150,GO:0008152,GO:0009056,GO:0009058,GO:0009059,GO:0009250,GO:0009507,GO:0009526,GO:0009532,GO:0009536,GO:0009570,GO:0009581,GO:0009582,GO:0009590,GO:…	ko:K01835	ko00010,ko00030,ko00052,ko00230,ko00500,ko00520,ko00521,ko01100,ko01110,ko01120,ko01130,map00010,map00030,map00052,map00230,map00500,map00520,map00521,map01100,map01110,map01120,map01130
Glyma.06G317500	833.682	396.922	1270.44	1.67949	6.38e-14	3.03e-11	up	389	365	503	894	1345	1385	5.60565	5.46609	8.39267	18.202	21.5996	26.706	-	ko:K17080	-
Glyma.19G190900	12215.6	7334.12	17097	1.22118	7.75e-14	3.63e-11	up	8166	7689	7304	14368	17247	16779	86.5741	84.7141	89.6592	215.219	203.769	238.027	GO:0001101,GO:0003674,GO:0003676,GO:0003677,GO:0003824,GO:0004634,GO:0005488,GO:0005507,GO:0005575,GO:0005576,GO:0005622,GO:0005623,GO:0005634,GO:0005737,GO:0005739,GO:0005740,GO:0005829,GO:0005886,GO:0005911,GO:0006950,GO:0006970,GO:0008150,GO:0009266,GO:0009314,GO:0009409,GO:0009416,GO:0009506,GO:0009507,GO:0009536,GO:0009628,GO:0009651,GO:0009719,GO:0009725,GO:0009737,GO:0010033,GO:0010035,GO:…	ko:K01689	ko00010,ko00680,ko01100,ko01110,ko01120,ko01130,ko01200,ko01230,ko03018,ko04066,map00010,map00680,map01100,map01110,map01120,map01130,map01200,map01230,map03018,map04066
Glyma.11G071700	495.965	280.153	711.777	1.34358	1.56e-13	7.19e-11	up	354	219	332	531	752	744	6.66478	4.28483	7.2373	14.1248	15.7778	18.7429	-	ko:K08900	-
Glyma.11G031900	36.8602	1.90512	71.8153	5.25131	1.76e-13	8.01e-11	up	2	2	2	82	53	63	0.117997	0.122625	0.136624	6.83536	3.48469	4.97353	-	-	-
Glyma.13G119000	180.494	47.2104	313.778	2.71948	1.83e-13	8.2e-11	up	89	28	41	339	263	270	0.581969	0.190272	0.31042	3.13195	1.91651	2.36241	GO:0003674,GO:0005215,GO:0005575,GO:0005623,GO:0005886,GO:0005911,GO:0006810,GO:0008150,GO:0009506,GO:0009914,GO:0009926,GO:0009966,GO:0010315,GO:0010329,GO:0010540,GO:0010646,GO:0010817,GO:0010928,GO:0015562,GO:0016020,GO:0022857,GO:0023051,GO:0030054,GO:0044464,GO:0048583,GO:0050789,GO:0050794,GO:0051179,GO:0051234,GO:0055044,GO:0055085,GO:0060918,GO:0065007,GO:0065008,GO:0071944,GO:0080161	ko:K05658	ko02010,ko04976,ko05206,ko05226,map02010,map04976,map05206,map05226
Glyma.03G237300	246.297	55.5625	437.032	2.96555	2.61e-13	1.15e-10	up	94	26	66	475	294	434	0.971258	0.279182	0.789599	6.93436	3.38532	6.00038	GO:0003674,GO:0003824,GO:0005575,GO:0005622,GO:0005623,GO:0005737,GO:0008150,GO:0008152,GO:0016165,GO:0016491,GO:0016701,GO:0016702,GO:0044424,GO:0044464,GO:0051213,GO:0055114	ko:K00454,ko:K15718	ko00591,ko00592,ko01100,ko01110,map00591,map00592,map01100,map01110
Glyma.05G092300	162.495	81.0252	243.965	1.59429	3.95e-13	1.72e-10	up	85	76	96	221	279	194	3.21606	2.98832	4.20565	11.8142	11.764	9.82177	-	ko:K02132	ko00190,ko01100,ko04714,ko05010,ko05012,ko05016,map00190,map01100,map04714,map05010,map05012,map05016
Glyma.02G085600	125.782	63.0806	188.484	1.57456	6.97e-13	3e-10	up	89	54	61	162	215	160	0.78145	0.492734	0.62015	2.0097	2.10376	1.87981	-	ko:K03283	ko03040,ko04010,ko04141,ko04144,ko04213,ko04612,ko04915,ko05134,ko05145,ko05162,ko05164,ko05169,map03040,map04010,map04141,map04144,map04213,map04612,map04915,map05134,map05145,map05162,map05164,map05169
Glyma.02G009751	41.8726	0.913537	82.8317	6.46711	7.42e-13	3.15e-10	up	2	1	0	73	70	89	0.176996	0.0919687	0	9.1277	6.90362	10.5391	-	-	-
Glyma.20G203400	95.3123	44.365	146.26	1.71113	7.88e-13	3.3e-10	up	62	35	47	131	153	130	0.967788	0.567759	0.849459	2.88912	2.6615	2.71528	GO:0003674,GO:0003824,GO:0004842,GO:0006464,GO:0006508,GO:0006511,GO:0006807,GO:0008150,GO:0008152,GO:0009056,GO:0009057,GO:0009987,GO:0010498,GO:0016567,GO:0016740,GO:0019538,GO:0019787,GO:0019941,GO:0030163,GO:0032446,GO:0036211,GO:0043161,GO:0043170,GO:0043412,GO:0043632,GO:0044237,GO:0044238,GO:0044248,GO:0044257,GO:0044260,GO:0044265,GO:0044267,GO:0051603,GO:0061630,GO:0061659,GO:0070647,GO:…	ko:K19041	-
Glyma.04G123700	231.212	56.1897	406.234	2.84483	1.52e-12	6.3e-10	up	113	38	37	421	316	390	1.35688	0.47419	0.514422	7.14249	4.22859	6.26627	GO:0003674,GO:0005215,GO:0005575,GO:0005623,GO:0005886,GO:0005887,GO:0006810,GO:0006811,GO:0006812,GO:0006950,GO:0006995,GO:0007154,GO:0008150,GO:0008324,GO:0008519,GO:0009267,GO:0009605,GO:0009987,GO:0009991,GO:0015075,GO:0015101,GO:0015203,GO:0015204,GO:0015291,GO:0015293,GO:0015489,GO:0015606,GO:0015695,GO:0015696,GO:0015840,GO:0015846,GO:0015847,GO:0015848,GO:0016020,GO:0016021,GO:0019755,GO:…	ko:K20989	-
Glyma.10G245300	44.2694	11.3502	77.1886	2.74621	2.76e-12	1.13e-09	up	14	7	16	77	70	69	0.554482	0.288114	0.733728	4.3088	3.08961	3.65671	-	-	-
Glyma.15G053100	45.3622	14.7961	75.9282	2.34884	3.08e-12	1.24e-09	up	21	12	15	60	81	75	0.209654	0.124501	0.173392	0.846331	0.901186	1.00191	GO:0005575,GO:0005622,GO:0005623,GO:0005737,GO:0044424,GO:0044464	-	-
Glyma.14G212400	56.6221	14.8274	98.4169	2.727	7.35e-12	2.89e-09	up	17	10	21	70	145	72	2.53609	1.55033	3.62737	14.7544	24.1063	14.3725	-	-	-
Glyma.01G160100	77.4926	22.6429	132.342	2.55168	8.65e-12	3.36e-09	up	28	23	21	133	170	75	0.872826	0.745084	0.757958	5.85771	5.90561	3.12834	-	ko:K20547	ko00520,ko01100,ko04016,map00520,map01100,map04016
Glyma.08G339400	425.036	125.579	724.492	2.53013	9.39e-12	3.6e-09	up	144	132	121	709	1051	330	7.63327	7.2716	7.42659	53.1008	62.0865	23.4069	-	-	-
Glyma.13G293600	73.364	31.9554	114.773	1.83848	1.35e-11	5.1e-09	up	37	24	42	100	119	106	0.88215	0.594647	1.15943	3.36858	3.1618	3.38165	-	ko:K17081	-
Glyma.01G110100	207.518	309.25	105.786	-1.55497	1.79e-11	6.72e-09	down	417	273	306	111	93	91	5.5972	3.80807	4.75568	2.10506	1.39112	1.6344	-	-	-
Glyma.02G053600	73.5568	22.9498	124.164	2.45477	2.53e-11	9.33e-09	up	17	26	28	111	159	86	0.292626	0.465099	0.558057	2.69956	3.05006	1.98082	GO:0001101,GO:0002237,GO:0002376,GO:0003674,GO:0003824,GO:0005488,GO:0005515,GO:0005575,GO:0005622,GO:0005623,GO:0005737,GO:0005739,GO:0005740,GO:0005741,GO:0005743,GO:0006950,GO:0006952,GO:0006955,GO:0006970,GO:0006996,GO:0007005,GO:0007154,GO:0007165,GO:0008150,GO:0008219,GO:0009314,GO:0009411,GO:0009416,GO:0009605,GO:0009607,GO:0009617,GO:0009626,GO:0009628,GO:0009651,GO:0009719,GO:0009725,GO:…	ko:K08900	-
Glyma.04G209700	164.122	88.1457	240.098	1.45355	2.55e-11	9.33e-09	up	90	89	99	194	291	203	1.30534	1.34147	1.66254	3.97548	4.7035	3.93968	-	-	-
Glyma.05G002700	26.8691	3.08156	50.6566	4.02243	2.79e-11	1.01e-08	up	2	1	7	41	54	49	0.0332571	0.0172807	0.134775	0.963263	1.00068	1.09027	-	-	-
Glyma.09G173500	876.388	475.764	1277.01	1.42329	3.05e-11	1.09e-08	up	573	329	640	1013	1366	1254	15.7466	9.39581	20.3642	39.332	41.8339	46.1117	-	ko:K17081	-
Glyma.15G154700	73.8035	122.909	24.6976	-2.31542	4.18e-11	1.48e-08	down	168	134	89	20	25	25	4.48309	3.71604	2.74988	0.754056	0.743454	0.892669	GO:0000226,GO:0001101,GO:0001558,GO:0002237,GO:0003674,GO:0005488,GO:0005507,GO:0005509,GO:0005515,GO:0005516,GO:0005543,GO:0005546,GO:0005547,GO:0005575,GO:0005622,GO:0005623,GO:0005737,GO:0005773,GO:0005856,GO:0005874,GO:0005881,GO:0005886,GO:0005911,GO:0006464,GO:0006497,GO:0006498,GO:0006499,GO:0006807,GO:0006810,GO:0006950,GO:0006952,GO:0006970,GO:0006996,GO:0007010,GO:0007017,GO:0007154,GO:…	-	-
Glyma.01G040900	36.3874	1.08278	71.692	5.87721	4.94e-11	1.73e-08	up	4	0	0	86	45	65	0.0185621	0	0	0.563861	0.232716	0.403612	GO:0000003,GO:0000375,GO:0000377,GO:0000398,GO:0003006,GO:0003674,GO:0003676,GO:0003723,GO:0003724,GO:0003824,GO:0004004,GO:0004386,GO:0005488,GO:0005575,GO:0005622,GO:0005623,GO:0005634,GO:0005654,GO:0005681,GO:0005737,GO:0006139,GO:0006396,GO:0006397,GO:0006725,GO:0006807,GO:0007275,GO:0008026,GO:0008150,GO:0008152,GO:0008186,GO:0008380,GO:0009790,GO:0009791,GO:0009793,GO:0009892,GO:0009987,GO:…	ko:K12813	ko03040,map03040
Glyma.18G280050	46.5312	80.4028	12.6597	-2.68514	9.59e-11	3.32e-08	down	90	89	74	16	11	8	1.17042	1.20281	1.11426	0.293985	0.159418	0.13921	-	-	-
Glyma.08G339300	381.352	96.2193	666.484	2.79371	1.38e-10	4.72e-08	up	115	100	90	627	1068	246	6.37654	5.76229	5.77811	49.1203	65.9941	18.2518	-	-	-
Glyma.20G018900	40.2173	0.372148	80.0625	7.88244	1.52e-10	5.16e-08	up	0	1	0	83	68	72	0	0.0161653	0	1.82415	1.17878	1.49862	-	ko:K00512,ko:K07408,ko:K07409	ko00140,ko00232,ko00380,ko00591,ko00830,ko00980,ko00982,ko01100,ko01110,ko04913,ko04917,ko04927,ko04934,ko05204,map00140,map00232,map00380,map00591,map00830,map00980,map00982,map01100,map01110,map04913,map04917,map04927,map04934,map05204
Glyma.09G098900	477.567	291.806	663.327	1.18748	2.08e-10	6.98e-08	up	328	315	277	590	713	578	11.6504	11.6275	11.3921	29.6091	28.223	27.4712	GO:0005575,GO:0005623,GO:0009279,GO:0016020,GO:0019867,GO:0030312,GO:0030313,GO:0031975,GO:0044462,GO:0044464,GO:0071944	ko:K03098	-
Glyma.11G197500	37.5833	10.861	64.3056	2.54027	2.12e-10	7.02e-08	up	17	6	13	48	80	57	0.240986	0.0883898	0.213375	0.961371	1.2638	1.08119	GO:0000003,GO:0000302,GO:0001101,GO:0003006,GO:0003674,GO:0003824,GO:0005575,GO:0005622,GO:0005623,GO:0005737,GO:0006629,GO:0006950,GO:0006979,GO:0007275,GO:0008150,GO:0008152,GO:0009314,GO:0009416,GO:0009507,GO:0009532,GO:0009534,GO:0009536,GO:0009555,GO:0009570,GO:0009579,GO:0009605,GO:0009607,GO:0009611,GO:0009617,GO:0009620,GO:0009628,GO:0009642,GO:0009644,GO:0009719,GO:0009725,GO:0009753,GO:…	ko:K00454	ko00591,ko00592,ko01100,ko01110,map00591,map00592,map01100,map01110
Glyma.10G109500	29.5608	5.7051	53.4164	3.19032	2.18e-10	7.17e-08	up	11	4	4	41	50	60	0.139915	0.0528736	0.0589098	0.73682	0.708741	1.02119	GO:0003333,GO:0003674,GO:0005215,GO:0005342,GO:0005575,GO:0005622,GO:0005623,GO:0005737,GO:0005773,GO:0005774,GO:0006810,GO:0006811,GO:0006820,GO:0006865,GO:0008150,GO:0008509,GO:0008514,GO:0015075,GO:0015171,GO:0015318,GO:0015711,GO:0015849,GO:0016020,GO:0022857,GO:0031090,GO:0034220,GO:0043226,GO:0043227,GO:0043229,GO:0043231,GO:0044422,GO:0044424,GO:0044437,GO:0044444,GO:0044446,GO:0044464,GO:…	ko:K15015	ko04721,ko04723,ko04727,ko05032,ko05033,map04721,map04723,map04727,map05032,map05033
Glyma.07G199000	110.155	47.3421	172.967	1.86758	4.43e-10	1.44e-07	up	70	48	34	171	175	141	1.21832	0.868185	0.68517	4.205	3.39428	3.28371	GO:0005575,GO:0005622,GO:0005623,GO:0005634,GO:0043226,GO:0043227,GO:0043229,GO:0043231,GO:0044424,GO:0044464	-	-
Glyma.02G214600	39.9249	9.69484	70.1549	2.8503	6.15e-10	1.98e-07	up	12	9	10	83	51	59	0.150616	0.117393	0.145327	1.47189	0.713358	0.990891	-	-	-
Glyma.14G088300	160.085	76.3165	243.853	1.68309	7.65e-10	2.43e-07	up	74	83	82	171	241	281	2.30446	2.68611	2.9567	7.52385	8.36375	11.7092	-	-	-
Glyma.12G207500	1220.59	767.069	1674.11	1.12576	7.77e-10	2.45e-07	up	880	603	983	1255	1853	1672	19.5662	13.9332	25.3066	39.4253	45.9142	49.7443	-	ko:K17081	-
Glyma.19G187400	191.347	112.597	270.098	1.25613	9.88e-10	3.08e-07	up	157	81	129	214	299	257	2.27079	1.2175	2.16034	4.37318	4.81942	4.97385	GO:0003674,GO:0003824,GO:0005575,GO:0005622,GO:0005623,GO:0006629,GO:0008150,GO:0008152,GO:0008194,GO:0008202,GO:0009058,GO:0009314,GO:0009411,GO:0009416,GO:0009605,GO:0009607,GO:0009628,GO:0009636,GO:0009812,GO:0009813,GO:0010224,GO:0010817,GO:0016128,GO:0016131,GO:0016740,GO:0016757,GO:0016758,GO:0035251,GO:0042221,GO:0042440,GO:0042445,GO:0043207,GO:0043226,GO:0043227,GO:0043229,GO:0043231,GO:…	ko:K13496	ko01110,map01110
Glyma.18G278800	679.157	426.651	931.663	1.12894	1.4e-09	4.29e-07	up	460	449	436	706	984	962	4.75296	4.82126	5.21614	10.3066	11.3305	13.3004	-	ko:K01611	ko00270,ko00330,ko01100,map00270,map00330,map01100
Glyma.08G105400	232.986	105.328	360.643	1.76772	1.4e-09	4.29e-07	up	170	62	117	359	351	303	5.60021	2.12253	4.46269	16.7092	12.8857	13.3561	-	ko:K09264	-
Glyma.07G165700	49.2839	11.2459	87.3219	2.96989	1.76e-09	5.34e-07	up	12	14	9	95	50	94	0.341452	0.413984	0.296515	3.81925	1.5855	3.57898	-	-	-
Glyma.14G222600	23.6401	3.60198	43.6783	3.64215	2.48e-09	7.38e-07	up	3	5	3	44	32	45	0.0584119	0.101171	0.0676327	1.21043	0.694346	1.1724	GO:0000272,GO:0003674,GO:0003824,GO:0004553,GO:0004556,GO:0005575,GO:0005576,GO:0005975,GO:0005976,GO:0005982,GO:0005983,GO:0005984,GO:0005985,GO:0005987,GO:0006073,GO:0008150,GO:0008152,GO:0009056,GO:0009057,GO:0009251,GO:0009311,GO:0009313,GO:0009987,GO:0016052,GO:0016160,GO:0016787,GO:0016798,GO:0043170,GO:0044042,GO:0044237,GO:0044238,GO:0044247,GO:0044248,GO:0044260,GO:0044262,GO:0044264,GO:…	ko:K01176	ko00500,ko01100,ko04973,map00500,map01100,map04973
Glyma.08G179300	48.8446	17.266	80.4231	2.20724	2.94e-09	8.52e-07	up	26	15	15	77	64	83	0.249398	0.149527	0.166597	1.04356	0.684142	1.06532	GO:0005575,GO:0005622,GO:0005623,GO:0005737,GO:0044424,GO:0044464	-	-
Glyma.10G267300	20.2706	3.74781	36.7934	3.29651	3.65e-09	1.05e-06	up	4	3	5	30	42	33	0.0705591	0.0549948	0.102122	0.747688	0.825636	0.778914	GO:0003674,GO:0005215,GO:0005575,GO:0005622,GO:0005623,GO:0005737,GO:0006810,GO:0006855,GO:0008150,GO:0009507,GO:0009536,GO:0015238,GO:0015893,GO:0022857,GO:0042221,GO:0042493,GO:0043226,GO:0043227,GO:0043229,GO:0043231,GO:0044424,GO:0044444,GO:0044464,GO:0050896,GO:0051179,GO:0051234,GO:0055085	ko:K03327	-
Glyma.03G117800	24.4023	5.98606	42.8185	2.84862	3.77e-09	1.07e-06	up	7	6	6	31	45	46	0.262318	0.233662	0.260337	1.64134	1.87927	2.30659	-	-	-
Glyma.13G152780	122.611	205.993	39.2296	-2.39485	3.97e-09	1.12e-06	down	362	197	112	34	40	37	2.03715	1.1521	0.729774	0.270333	0.250854	0.278611	GO:0003674,GO:0003824,GO:0004659,GO:0005575,GO:0005622,GO:0005623,GO:0005737,GO:0006082,GO:0006629,GO:0006631,GO:0006633,GO:0006636,GO:0006766,GO:0006775,GO:0006810,GO:0008150,GO:0008152,GO:0008610,GO:0008643,GO:0009058,GO:0009110,GO:0009266,GO:0009507,GO:0009536,GO:0009628,GO:0009915,GO:0009987,GO:0010176,GO:0010189,GO:0010232,GO:0010233,GO:0010354,GO:0015766,GO:0015770,GO:0015772,GO:0016043,GO:…	ko:K09833	ko00130,ko01100,ko01110,map00130,map01100,map01110
Glyma.04G226100	60.9123	93.2113	28.6132	-1.70014	4.5e-09	1.26e-06	down	122	81	97	25	36	21	2.34769	1.61985	2.16127	0.679716	0.772023	0.540733	-	-	-
Glyma.16G145100	38.5379	11.6107	65.4651	2.4574	5.63e-09	1.56e-06	up	20	5	14	60	61	63	0.230524	0.0598913	0.18684	0.977111	0.783543	0.971649	GO:0002376,GO:0003674,GO:0003824,GO:0006082,GO:0006725,GO:0006950,GO:0006952,GO:0006955,GO:0008150,GO:0008152,GO:0009056,GO:0009605,GO:0009607,GO:0009611,GO:0009620,GO:0009627,GO:0009696,GO:0009814,GO:0009817,GO:0009987,GO:0010817,GO:0016137,GO:0016139,GO:0016787,GO:0016788,GO:0016829,GO:0016830,GO:0016832,GO:0016999,GO:0017144,GO:0018958,GO:0019752,GO:0032787,GO:0042445,GO:0042537,GO:0043207,GO:…	ko:K20802	ko00460,ko01110,map00460,map01110
Glyma.10G282200	86.2605	39.0189	133.502	1.77887	5.72e-09	1.57e-06	up	45	33	47	88	190	111	0.859616	0.655109	1.03955	2.37509	4.04475	2.83725	-	-	-
Glyma.01G224700	103.079	47.3451	158.813	1.74133	6.64e-09	1.81e-06	up	57	30	67	110	199	149	1.43893	0.787033	1.95837	3.9234	5.59839	5.03307	GO:0000070,GO:0000278,GO:0000280,GO:0000323,GO:0000819,GO:0005575,GO:0005622,GO:0005623,GO:0005634,GO:0005635,GO:0005643,GO:0005737,GO:0005764,GO:0005765,GO:0005773,GO:0005774,GO:0006996,GO:0006997,GO:0006999,GO:0007049,GO:0007059,GO:0007080,GO:0008150,GO:0008608,GO:0009987,GO:0012505,GO:0016020,GO:0016043,GO:0022402,GO:0031080,GO:0031090,GO:0031967,GO:0031975,GO:0032991,GO:0043226,GO:0043227,GO:…	ko:K14299	ko03013,ko04150,map03013,map04150
Glyma.14G067700	90.8484	14.4362	167.261	3.56398	6.69e-09	1.81e-06	up	5	26	11	156	99	206	0.385816	2.08493	0.982785	17.0075	8.51317	21.2696	-	-	-
Glyma.13G218200	87.7908	42.8833	132.698	1.64066	7.51e-09	2.01e-06	up	43	49	42	128	141	106	0.940066	1.11325	1.06315	3.95372	3.43522	3.10083	GO:0003674,GO:0003824,GO:0006082,GO:0006629,GO:0006720,GO:0006721,GO:0008150,GO:0008152,GO:0008299,GO:0008300,GO:0008610,GO:0009056,GO:0009058,GO:0009314,GO:0009416,GO:0009628,GO:0009639,GO:0009685,GO:0009686,GO:0009987,GO:0010114,GO:0010817,GO:0016042,GO:0016053,GO:0016054,GO:0016101,GO:0016102,GO:0016103,GO:0016114,GO:0016115,GO:0016491,GO:0016705,GO:0016706,GO:0019752,GO:0042445,GO:0042446,GO:…	ko:K04125	ko00904,ko01110,map00904,map01110
Glyma.14G118550	19.1649	38.3297	0	-7.62096	9.08e-09	2.41e-06	down	45	17	64	0	0	0	2.20277	0.864793	3.62737	0	0	0	GO:0005575,GO:0005622,GO:0005623,GO:0005634,GO:0005654,GO:0005730,GO:0005737,GO:0008150,GO:0009893,GO:0010468,GO:0010604,GO:0010628,GO:0019222,GO:0031974,GO:0031981,GO:0043226,GO:0043227,GO:0043228,GO:0043229,GO:0043231,GO:0043232,GO:0043233,GO:0044422,GO:0044424,GO:0044428,GO:0044446,GO:0044464,GO:0048518,GO:0050789,GO:0060255,GO:0065007,GO:0070013	ko:K14294	ko03013,ko03015,map03013,map03015
Glyma.06G116300	234.449	134.897	334.002	1.30182	9.26e-09	2.44e-06	up	192	88	162	274	362	314	2.35606	1.12221	2.30174	4.75053	4.9504	5.15581	GO:0003674,GO:0003824,GO:0005575,GO:0005622,GO:0005623,GO:0005737,GO:0006508,GO:0006807,GO:0006996,GO:0008150,GO:0008152,GO:0008233,GO:0009507,GO:0009526,GO:0009534,GO:0009535,GO:0009536,GO:0009579,GO:0009657,GO:0009668,GO:0009987,GO:0010027,GO:0010467,GO:0016020,GO:0016043,GO:0016787,GO:0019538,GO:0031967,GO:0031975,GO:0031976,GO:0031984,GO:0034357,GO:0042651,GO:0043170,GO:0043226,GO:0043227,GO:…	ko:K03100	ko02024,ko03060,map02024,map03060
Glyma.02G043500	77.4692	38.8082	116.13	1.57969	9.56e-09	2.49e-06	up	44	29	52	92	141	100	0.807523	0.553105	1.105	2.38559	2.88382	2.45575	-	-	-
Glyma.18G140500	315.457	434.764	196.15	-1.15125	1.02e-08	2.64e-06	down	558	412	421	198	193	160	19.2524	14.7725	16.8185	9.65209	7.42085	7.38673	-	-	-
Glyma.08G339500	665.853	208.32	1123.39	2.43196	1.13e-08	2.88e-06	up	263	222	176	826	2021	483	13.965	12.2502	10.8206	61.9684	119.59	34.3173	-	-	-
Glyma.14G106700	491.039	314.507	667.57	1.08577	1.21e-08	3.05e-06	up	382	251	380	466	799	654	6.60452	4.50982	7.60706	11.3833	15.3947	15.13	-	-	-
Glyma.09G164500	126.783	75.4459	178.12	1.2347	1.25e-08	3.14e-06	up	96	58	90	138	190	179	1.05305	0.66117	1.14308	2.13876	2.32262	2.62732	GO:0003674,GO:0005215,GO:0005575,GO:0005623,GO:0005886,GO:0006810,GO:0008150,GO:0016020,GO:0022857,GO:0044464,GO:0051179,GO:0051234,GO:0055085,GO:0071944	-	-
Glyma.05G016800	311.832	183.245	440.419	1.26321	1.38e-08	3.41e-06	up	214	137	240	338	438	473	6.94021	4.61729	9.0121	15.4875	15.8299	20.5259	GO:0000154,GO:0000469,GO:0000470,GO:0001522,GO:0003674,GO:0003676,GO:0003723,GO:0005488,GO:0005575,GO:0005622,GO:0005623,GO:0005634,GO:0005730,GO:0005732,GO:0006139,GO:0006364,GO:0006396,GO:0006412,GO:0006518,GO:0006725,GO:0006807,GO:0008150,GO:0008152,GO:0009058,GO:0009059,GO:0009451,GO:0009987,GO:0010467,GO:0016070,GO:0016072,GO:0016073,GO:0019538,GO:0022613,GO:0030515,GO:0031118,GO:0031120,GO:…	ko:K11129	ko03008,map03008
Glyma.18G103400	213.482	298.6	128.363	-1.21987	1.38e-08	3.41e-06	down	391	235	340	121	149	95	6.58921	4.11559	6.63424	2.88103	2.79827	2.14221	-	ko:K13065	ko00940,ko00941,ko00945,ko01100,ko01110,map00940,map00941,map00945,map01100,map01110
Glyma.05G128500	235.034	120.15	349.918	1.53729	1.55e-08	3.81e-06	up	200	85	111	244	413	348	6.56776	2.90077	4.22052	11.321	15.1142	15.2915	-	-	-
Glyma.19G014600	21.9771	0.372148	43.582	7.00905	1.58e-08	3.84e-06	up	0	1	0	38	49	37	0	0.0170992	0	0.883402	0.898486	0.814616	GO:0003674,GO:0003824,GO:0004497,GO:0005575,GO:0008150,GO:0008152,GO:0009058,GO:0016020,GO:0016491,GO:0016705,GO:0016709,GO:0019748,GO:0044550,GO:0055114	ko:K00512,ko:K07408	ko00140,ko00380,ko00830,ko00980,ko01100,ko04913,ko04917,ko04927,ko04934,ko05204,map00140,map00380,map00830,map00980,map01100,map04913,map04917,map04927,map04934,map05204
Glyma.09G047200	124.59	193.762	55.4173	-1.80686	1.62e-08	3.91e-06	down	233	233	142	52	54	50	6.67839	6.94031	4.71259	2.10584	1.72487	1.91764	GO:0000226,GO:0001101,GO:0001558,GO:0002237,GO:0003674,GO:0005488,GO:0005507,GO:0005509,GO:0005515,GO:0005516,GO:0005543,GO:0005546,GO:0005547,GO:0005575,GO:0005622,GO:0005623,GO:0005737,GO:0005773,GO:0005856,GO:0005874,GO:0005881,GO:0005886,GO:0005911,GO:0006464,GO:0006497,GO:0006498,GO:0006499,GO:0006807,GO:0006810,GO:0006950,GO:0006952,GO:0006970,GO:0006996,GO:0007010,GO:0007017,GO:0007154,GO:…	-	-
Glyma.06G073400	59.3883	24.7617	94.015	1.91452	1.79e-08	4.27e-06	up	34	21	25	100	76	85	0.944291	0.606113	0.803938	3.92403	2.35227	3.15884	-	-	-
Glyma.14G099000	224.557	134.431	314.683	1.23156	1.81e-08	4.29e-06	up	130	141	151	284	313	291	2.11238	2.38098	2.84094	6.52008	5.66787	6.32709	GO:0003674,GO:0003824,GO:0006725,GO:0006807,GO:0008150,GO:0008152,GO:0009056,GO:0009308,GO:0009690,GO:0009823,GO:0009987,GO:0010817,GO:0016491,GO:0016645,GO:0019139,GO:0034754,GO:0042445,GO:0042447,GO:0044237,GO:0046483,GO:0055114,GO:0065007,GO:0065008,GO:0071704,GO:1901564	ko:K00279	ko00908,map00908
Glyma.16G026300	70.9581	105.858	36.0583	-1.56654	1.98e-08	4.66e-06	down	144	84	115	34	32	35	3.16358	1.9178	2.9253	1.05536	0.783453	1.02889	GO:0000003,GO:0000070,GO:0000228,GO:0000278,GO:0000280,GO:0000775,GO:0000776,GO:0000779,GO:0000780,GO:0000785,GO:0000786,GO:0000793,GO:0000794,GO:0000819,GO:0003674,GO:0003676,GO:0003677,GO:0003682,GO:0003690,GO:0005488,GO:0005575,GO:0005622,GO:0005623,GO:0005634,GO:0005694,GO:0005727,GO:0005729,GO:0006276,GO:0006323,GO:0006325,GO:0006333,GO:0006334,GO:0006996,GO:0007049,GO:0007059,GO:0008150,GO:…	ko:K11253	ko05034,ko05202,ko05322,map05034,map05202,map05322
Glyma.14G118600	14.8873	29.7747	0	-7.25859	2.16e-08	5.05e-06	down	42	17	39	0	0	0	6.44993	2.71308	6.93468	0	0	0	GO:0000462,GO:0000785,GO:0000792,GO:0001650,GO:0003674,GO:0003676,GO:0003723,GO:0005488,GO:0005575,GO:0005622,GO:0005623,GO:0005634,GO:0005654,GO:0005694,GO:0005730,GO:0006139,GO:0006355,GO:0006356,GO:0006364,GO:0006396,GO:0006725,GO:0006807,GO:0006950,GO:0007154,GO:0008150,GO:0008152,GO:0009267,GO:0009605,GO:0009889,GO:0009891,GO:0009893,GO:0009987,GO:0009991,GO:0010467,GO:0010468,GO:0010556,GO:…	ko:K01966,ko:K14546	ko00280,ko00630,ko00640,ko01100,ko01120,ko01130,ko01200,ko03008,map00280,map00630,map00640,map01100,map01120,map01130,map01200,map03008
Glyma.13G358300	63.926	30.6487	97.2033	1.66312	2.39e-08	5.55e-06	up	34	26	38	97	101	76	0.543172	0.431657	0.702907	2.18946	1.79815	1.62463	-	-	-
Glyma.18G193300	68.8187	103.565	34.0728	-1.61718	2.43e-08	5.6e-06	down	125	85	123	33	28	34	1.92813	1.36255	2.19678	0.719194	0.481316	0.701758	GO:0000003,GO:0003006,GO:0003674,GO:0003824,GO:0007275,GO:0008150,GO:0008152,GO:0009791,GO:0010035,GO:0010038,GO:0010228,GO:0016491,GO:0016722,GO:0022414,GO:0032501,GO:0032502,GO:0042221,GO:0046688,GO:0048608,GO:0048731,GO:0048856,GO:0050896,GO:0055114,GO:0061458	ko:K05909	-
Glyma.19G018600	110.613	60.8394	160.387	1.40119	3.35e-08	7.68e-06	up	83	59	53	111	191	159	1.30012	0.960429	0.961253	2.4566	3.33415	3.33262	GO:0000003,GO:0000302,GO:0000304,GO:0001101,GO:0003006,GO:0003674,GO:0003824,GO:0005215,GO:0005575,GO:0005622,GO:0005623,GO:0005737,GO:0005739,GO:0005783,GO:0005911,GO:0006810,GO:0006950,GO:0006970,GO:0006979,GO:0007275,GO:0007584,GO:0008104,GO:0008150,GO:0008320,GO:0008565,GO:0009266,GO:0009409,GO:0009414,GO:0009415,GO:0009506,GO:0009605,GO:0009628,GO:0009651,GO:0009719,GO:0009725,GO:0009737,GO:…	ko:K08900	-
Glyma.16G033251	21.0696	37.4678	4.6714	-3.02849	3.52e-08	8e-06	down	53	33	35	5	4	4	0.976129	0.631616	0.746372	0.130109	0.082099	0.0985766	-	-	-
Glyma.01G032300	52.7013	19.3819	86.0207	2.15569	3.7e-08	8.36e-06	up	21	16	25	58	132	62	0.324885	0.25724	0.447823	1.26778	2.27578	1.28347	-	ko:K13459	ko04626,map04626
Glyma.13G282900	239.662	338.161	141.164	-1.26346	3.82e-08	8.56e-06	down	516	287	296	125	143	131	18.1838	10.5105	12.0776	6.22372	5.61586	6.17715	-	ko:K16465	-
Glyma.19G254900	200.641	112.042	289.241	1.36244	3.87e-08	8.61e-06	up	165	92	107	294	257	257	1.63892	0.949663	1.23059	4.12598	2.84481	3.41578	GO:0002252,GO:0002376,GO:0003674,GO:0003676,GO:0003723,GO:0003824,GO:0004518,GO:0004519,GO:0004521,GO:0004525,GO:0004540,GO:0005488,GO:0005575,GO:0005622,GO:0005623,GO:0005634,GO:0005737,GO:0006139,GO:0006259,GO:0006396,GO:0006725,GO:0006807,GO:0006950,GO:0006952,GO:0006955,GO:0008150,GO:0008152,GO:0009605,GO:0009607,GO:0009615,GO:0009616,GO:0009892,GO:0009987,GO:0010033,GO:0010216,GO:0010267,GO:…	ko:K11592	ko05206,map05206
Glyma.03G088800	33.6664	10.1918	57.1409	2.4976	5.07e-08	1.11e-05	up	12	12	8	51	42	66	0.119308	0.123987	0.0920944	0.716413	0.465354	0.878039	GO:0003674,GO:0003824,GO:0004672,GO:0004674,GO:0005488,GO:0005515,GO:0005575,GO:0005622,GO:0005623,GO:0005634,GO:0005737,GO:0005886,GO:0006464,GO:0006468,GO:0006793,GO:0006796,GO:0006807,GO:0006950,GO:0006979,GO:0007154,GO:0007165,GO:0008150,GO:0008152,GO:0009611,GO:0009987,GO:0016020,GO:0016301,GO:0016310,GO:0016740,GO:0016772,GO:0016773,GO:0019538,GO:0019899,GO:0019900,GO:0019901,GO:0023052,GO:…	ko:K20714	ko04016,map04016
Glyma.06G033700	409.732	552.19	267.274	-1.04873	5.35e-08	1.17e-05	down	783	469	535	252	291	214	6.11721	3.80778	4.83951	2.78162	2.53356	2.23711	GO:0005575,GO:0005622,GO:0005623,GO:0005737,GO:0006810,GO:0006897,GO:0006898,GO:0006996,GO:0007010,GO:0007015,GO:0008150,GO:0009314,GO:0009416,GO:0009628,GO:0009637,GO:0009657,GO:0009658,GO:0009902,GO:0009903,GO:0009904,GO:0009987,GO:0016043,GO:0016192,GO:0019750,GO:0030029,GO:0030036,GO:0031982,GO:0043226,GO:0043227,GO:0044424,GO:0044464,GO:0050896,GO:0051179,GO:0051234,GO:0051640,GO:0051641,GO:…	-	-
Glyma.11G000500	87.0432	37.9829	136.104	1.84547	6.15e-08	1.33e-05	up	43	35	43	73	153	166	0.578906	0.489683	0.670292	1.38857	2.2955	2.99041	GO:0003674,GO:0003824,GO:0005575,GO:0005622,GO:0005623,GO:0008194,GO:0016740,GO:0016757,GO:0016758,GO:0035251,GO:0043226,GO:0043227,GO:0043229,GO:0043231,GO:0044424,GO:0044464,GO:0046527,GO:0080043,GO:0080044	ko:K00699,ko:K18822	ko00040,ko00053,ko00140,ko00830,ko00860,ko00980,ko00982,ko00983,ko01100,ko01110,ko05204,map00040,map00053,map00140,map00830,map00860,map00980,map00982,map00983,map01100,map01110,map05204
Glyma.16G161700	25.1709	5.27053	45.0713	3.03783	8.05e-08	1.73e-05	up	11	2	5	47	35	43	0.217146	0.0410295	0.114284	1.31088	0.769969	1.13582	-	-	-
MSTRG.12488	20.9478	41.1898	0.705753	-5.87638	8.68e-08	1.86e-05	down	56	30	48	1	1	0	1.98684	1.10612	1.97184	0.0501281	0.0395386	0	-	-	-
Glyma.01G221800	40.9104	17.3651	64.4558	1.87698	9.69e-08	2.06e-05	up	25	11	21	49	78	58	1.3862	0.633852	1.34823	3.83875	4.81979	4.30326	-	-	-
Glyma.17G209100	21.6093	4.74718	38.4715	3.0345	1.04e-07	2.2e-05	up	7	6	2	25	41	44	0.108402	0.0965603	0.0358613	0.546998	0.707571	0.911749	GO:0003674,GO:0003824,GO:0004497,GO:0005575,GO:0008150,GO:0008152,GO:0009058,GO:0016020,GO:0016491,GO:0016705,GO:0016709,GO:0019748,GO:0044550,GO:0055114	ko:K00512,ko:K13267	ko00140,ko00943,ko01100,ko01110,ko04913,ko04917,ko04927,ko04934,map00140,map00943,map01100,map01110,map04913,map04917,map04927,map04934
Glyma.12G217700	230.449	330.717	130.18	-1.35145	1.35e-07	2.83e-05	down	456	289	322	136	101	124	17.4428	11.4883	14.2615	7.35016	4.30546	6.34682	-	ko:K16465	-
Glyma.10G031800	281.596	391.215	171.977	-1.18338	1.37e-07	2.84e-05	down	414	443	369	139	184	166	9.50175	10.5661	9.80585	4.50738	4.70617	5.09793	GO:0008150,GO:0009719,GO:0009725,GO:0009733,GO:0010033,GO:0042221,GO:0050896	ko:K14484	ko04075,map04075
Glyma.18G100200	77.1875	33.5035	120.871	1.85585	1.37e-07	2.84e-05	up	34	37	34	135	92	107	0.407327	0.460652	0.471627	2.28509	1.22828	1.71526	-	-	-
Glyma.15G023500	56.3871	26.8853	85.889	1.67411	1.56e-07	3.14e-05	up	32	24	30	67	76	99	0.360095	0.280663	0.39088	1.06524	0.953074	1.49068	GO:0003674,GO:0003824,GO:0004620,GO:0004630,GO:0005575,GO:0005623,GO:0005886,GO:0006629,GO:0006644,GO:0006793,GO:0006796,GO:0006808,GO:0006950,GO:0006970,GO:0006995,GO:0007154,GO:0007275,GO:0008081,GO:0008150,GO:0008152,GO:0009056,GO:0009267,GO:0009395,GO:0009605,GO:0009628,GO:0009791,GO:0009825,GO:0009987,GO:0009991,GO:0016020,GO:0016036,GO:0016042,GO:0016049,GO:0016298,GO:0016787,GO:0016788,GO:…	ko:K01115	ko00564,ko00565,ko01100,ko01110,ko04014,ko04024,ko04071,ko04072,ko04144,ko04666,ko04724,ko04912,ko05231,map00564,map00565,map01100,map01110,map04014,map04024,map04071,map04072,map04144,map04666,map04724,map04912,map05231
Glyma.06G310100	839.11	385.468	1292.75	1.74626	1.75e-07	3.52e-05	up	455	322	460	661	2144	1029	7.84067	5.76641	9.17816	16.0935	41.1731	23.7268	GO:0003674,GO:0003824,GO:0008150,GO:0008152,GO:0009056,GO:0016787	-	-
Glyma.04G040600	187.894	292.046	83.7414	-1.8104	1.78e-07	3.55e-05	down	410	256	277	108	58	63	6.33987	4.11381	4.95943	2.35953	0.999472	1.30353	-	-	-
Glyma.13G287600	15.5747	1.84269	29.3067	3.96782	1.92e-07	3.79e-05	up	2	1	3	24	23	35	0.0454362	0.0236091	0.078913	0.770351	0.582299	1.06395	GO:0003674,GO:0003824,GO:0006082,GO:0006629,GO:0006720,GO:0006721,GO:0006950,GO:0006970,GO:0008150,GO:0008152,GO:0009628,GO:0009651,GO:0009685,GO:0009987,GO:0010817,GO:0016101,GO:0016491,GO:0016705,GO:0016706,GO:0019752,GO:0042445,GO:0043436,GO:0044237,GO:0044238,GO:0044255,GO:0044281,GO:0045543,GO:0050896,GO:0051213,GO:0052635,GO:0055114,GO:0065007,GO:0065008,GO:0071704	ko:K04125	ko00904,ko01110,map00904,map01110
Glyma.20G164700	25.1026	2.57673	47.6285	4.13301	2.22e-07	4.37e-05	up	7	1	1	57	22	50	0.163533	0.0242781	0.0270497	1.88143	0.572765	1.563	GO:0000272,GO:0003674,GO:0003824,GO:0004553,GO:0004568,GO:0004857,GO:0005975,GO:0005976,GO:0008150,GO:0008152,GO:0009056,GO:0009057,GO:0015066,GO:0016052,GO:0016787,GO:0016798,GO:0030234,GO:0043086,GO:0043170,GO:0044092,GO:0044238,GO:0050790,GO:0065007,GO:0065009,GO:0071704,GO:0098772,GO:1901575	ko:K01183	ko00520,ko01100,map00520,map01100
Glyma.07G071500	29.4436	49.0082	9.87906	-2.31814	2.25e-07	4.41e-05	down	78	40	42	8	10	10	1.59192	0.848389	0.992505	0.230687	0.227444	0.273093	GO:0006950,GO:0008150,GO:0009266,GO:0009409,GO:0009628,GO:0050896	-	-
Glyma.05G018700	19.136	0.580413	37.6916	5.91927	2.34e-07	4.55e-05	up	1	0	1	47	31	26	0.00834974	0	0.00966783	0.554469	0.288457	0.290488	GO:0000003,GO:0003006,GO:0003674,GO:0005488,GO:0005515,GO:0005575,GO:0005623,GO:0005886,GO:0005887,GO:0007275,GO:0008150,GO:0009553,GO:0009555,GO:0009790,GO:0009791,GO:0009793,GO:0010154,GO:0016020,GO:0016021,GO:0022414,GO:0031224,GO:0031226,GO:0032501,GO:0032502,GO:0042802,GO:0044425,GO:0044459,GO:0044464,GO:0048229,GO:0048316,GO:0048608,GO:0048731,GO:0048856,GO:0061458,GO:0071944	ko:K18171,ko:K18626	-
Glyma.13G095000	63.0923	106.55	19.6348	-2.44892	2.68e-07	5.17e-05	down	81	145	99	20	12	22	2.00441	3.72887	2.83657	0.699259	0.330925	0.728463	GO:0005575,GO:0005618,GO:0005622,GO:0005623,GO:0005737,GO:0005794,GO:0012505,GO:0030312,GO:0043226,GO:0043227,GO:0043229,GO:0043231,GO:0044424,GO:0044444,GO:0044464,GO:0071944	ko:K08235,ko:K14504	ko04075,map04075
Glyma.07G102200	167.916	105.792	230.04	1.12271	3.47e-07	6.66e-05	up	114	89	135	167	265	227	2.43617	1.97651	3.34035	5.04225	6.31094	6.49098	GO:0003674,GO:0003824,GO:0005488,GO:0016829,GO:0020037,GO:0033218,GO:0042277,GO:0043167,GO:0043168,GO:0043295,GO:0046906,GO:0048037,GO:0072341,GO:0097159,GO:1900750,GO:1901363,GO:1901681	ko:K05309	ko00590,ko01100,map00590,map01100
Glyma.02G226500	415.074	597.964	232.185	-1.36803	3.49e-07	6.66e-05	down	890	515	534	227	177	241	15.2612	9.17724	10.6022	5.49958	3.38234	5.52964	GO:0000325,GO:0003674,GO:0005215,GO:0005575,GO:0005622,GO:0005623,GO:0005737,GO:0005773,GO:0005774,GO:0006793,GO:0006810,GO:0006811,GO:0006812,GO:0006816,GO:0006873,GO:0006874,GO:0006875,GO:0006882,GO:0008150,GO:0008152,GO:0008324,GO:0009605,GO:0009607,GO:0009624,GO:0009705,GO:0009987,GO:0010035,GO:0010038,GO:0015075,GO:0015077,GO:0015078,GO:0015085,GO:0015291,GO:0015297,GO:0015298,GO:0015299,GO:…	ko:K07300	-
Glyma.01G171300	76.3394	35.2394	117.439	1.74785	3.67e-07	6.95e-05	up	26	35	49	83	131	122	0.473291	0.662111	1.03278	2.13471	2.6575	2.97165	-	ko:K08900	-
Glyma.01G237100	16.0511	31.7964	0.30588	-6.38312	3.94e-07	7.43e-05	down	38	32	31	0	1	0	0.587308	0.513972	0.554753	0	0.0172238	0	GO:0003674,GO:0003676,GO:0003723,GO:0003824,GO:0004518,GO:0004519,GO:0005488,GO:0005575,GO:0005622,GO:0005623,GO:0006139,GO:0006725,GO:0006807,GO:0008150,GO:0008152,GO:0009451,GO:0009987,GO:0016070,GO:0016787,GO:0016788,GO:0034641,GO:0043170,GO:0043226,GO:0043227,GO:0043229,GO:0043231,GO:0043412,GO:0044237,GO:0044238,GO:0044424,GO:0044464,GO:0046483,GO:0071704,GO:0090304,GO:0090305,GO:0097159,GO:…	-	-
Glyma.04G230000	300.216	88.7104	511.721	2.52983	4.06e-07	7.6e-05	up	117	105	58	554	751	167	6.07861	5.66912	3.48901	40.6663	43.4815	11.6096	-	-	-
Glyma.18G042400	15.7109	0.270695	31.1511	6.518	4.25e-07	7.91e-05	up	1	0	0	33	22	31	0.0146736	0	0	0.68416	0.359755	0.60867	GO:0000003,GO:0003006,GO:0003674,GO:0005488,GO:0005515,GO:0005575,GO:0005623,GO:0005886,GO:0005887,GO:0007275,GO:0008150,GO:0009553,GO:0009555,GO:0009790,GO:0009791,GO:0009793,GO:0010154,GO:0016020,GO:0016021,GO:0022414,GO:0031224,GO:0031226,GO:0032501,GO:0032502,GO:0042802,GO:0044425,GO:0044459,GO:0044464,GO:0048229,GO:0048316,GO:0048608,GO:0048731,GO:0048856,GO:0061458,GO:0071944	ko:K18171,ko:K18626	-
Glyma.06G033300	243.9	131.618	356.182	1.43049	4.52e-07	8.36e-05	up	206	74	156	271	397	349	3.33348	1.24443	2.92288	6.19592	7.15925	7.55681	-	-	-
Glyma.17G140200	42.4971	13.7319	71.2623	2.35059	4.61e-07	8.48e-05	up	26	8	12	49	60	92	0.956026	0.305699	0.510897	2.54565	2.45863	4.52654	-	-	-
Glyma.17G009800	322.508	184.677	460.339	1.31786	4.65e-07	8.51e-05	up	225	142	229	271	599	466	4.484	2.94089	5.28414	7.6306	13.3032	12.4266	GO:0008150,GO:0008152,GO:0009058,GO:0009692,GO:0009693,GO:0009987,GO:0010817,GO:0042445,GO:0042446,GO:0043449,GO:0043450,GO:0044237,GO:0044249,GO:0065007,GO:0065008,GO:0071704,GO:1900673,GO:1900674,GO:1901576	ko:K05933	ko00270,ko01100,ko01110,map00270,map01100,map01110
Glyma.10G153900	329.701	217.868	441.534	1.01937	4.78e-07	8.71e-05	up	307	204	190	349	535	382	3.19527	2.20652	2.2897	5.13217	6.2054	5.32004	GO:0003674,GO:0003824,GO:0005575,GO:0005622,GO:0005623,GO:0005737,GO:0008150,GO:0008152,GO:0016165,GO:0016491,GO:0016701,GO:0016702,GO:0044424,GO:0044464,GO:0051213,GO:0055114	ko:K00454,ko:K15718	ko00591,ko00592,ko01100,ko01110,map00591,map00592,map01100,map01110
Glyma.10G236500	27.9228	8.14382	47.7017	2.5176	4.88e-07	8.81e-05	up	12	4	11	54	38	40	0.289184	0.100175	0.306931	1.83862	1.02052	1.28984	GO:0000149,GO:0003674,GO:0005484,GO:0005488,GO:0005515,GO:0005575,GO:0005622,GO:0005623,GO:0005737,GO:0005783,GO:0005794,GO:0005886,GO:0006810,GO:0006887,GO:0006906,GO:0006996,GO:0008150,GO:0009987,GO:0012505,GO:0016020,GO:0016043,GO:0016050,GO:0016192,GO:0031201,GO:0032940,GO:0032991,GO:0043226,GO:0043227,GO:0043229,GO:0043231,GO:0044424,GO:0044425,GO:0044444,GO:0044464,GO:0046903,GO:0048284,GO:…	ko:K08517	ko04130,ko04145,ko05134,map04130,map04145,map05134
Glyma.13G029200	72.6771	24.1105	121.244	2.34285	4.9e-07	8.81e-05	up	27	31	17	102	192	60	0.497273	0.593336	0.362524	2.65423	3.94075	1.47865	-	ko:K16297	-
Glyma.07G218500	16.6662	0.744295	32.5881	5.68441	5.44e-07	9.66e-05	up	0	2	0	19	45	31	0	0.0244513	0	0.315809	0.589961	0.487988	-	-	-
Glyma.08G030100	14.7461	2.4231	27.0692	3.45236	5.46e-07	9.66e-05	up	3	1	4	18	33	27	0.0503939	0.0174568	0.0777988	0.427204	0.617757	0.606881	GO:0003674,GO:0003824,GO:0005488,GO:0005515,GO:0006082,GO:0006520,GO:0006807,GO:0008150,GO:0008152,GO:0008652,GO:0009058,GO:0009692,GO:0009693,GO:0009987,GO:0010817,GO:0016053,GO:0016829,GO:0016846,GO:0016847,GO:0018871,GO:0019752,GO:0032787,GO:0042218,GO:0042445,GO:0042446,GO:0042802,GO:0043436,GO:0043449,GO:0043450,GO:0044237,GO:0044238,GO:0044249,GO:0044281,GO:0044283,GO:0046394,GO:0065007,GO:…	ko:K01762	ko00270,ko01100,ko01110,map00270,map01100,map01110
Glyma.14G045700	14.6602	1.67345	27.647	4.11709	5.5e-07	9.68e-05	up	0	2	3	28	23	26	0	0.0721883	0.120644	1.37402	0.890233	1.20833	-	-	-
Glyma.13G104700	85.1773	20.3218	150.033	2.87396	5.96e-07	0.000104283	up	19	5	43	130	111	177	0.292643	0.0800318	0.766848	2.82901	1.90526	3.64788	GO:0003674,GO:0003824,GO:0005575,GO:0005576,GO:0005615,GO:0005622,GO:0005623,GO:0005737,GO:0005773,GO:0006725,GO:0006807,GO:0008131,GO:0008150,GO:0008152,GO:0009056,GO:0009308,GO:0009690,GO:0009823,GO:0009987,GO:0010817,GO:0016491,GO:0016638,GO:0016641,GO:0016645,GO:0019139,GO:0034754,GO:0042445,GO:0042447,GO:0043226,GO:0043227,GO:0043229,GO:0043231,GO:0044237,GO:0044421,GO:0044424,GO:0044444,GO:…	ko:K00279	ko00908,map00908
Glyma.15G258600	576.57	794.675	358.465	-1.14998	5.99e-07	0.000104283	down	1132	657	787	369	390	253	41.771	25.1942	33.6247	19.238	16.0376	12.492	GO:0003674,GO:0005488,GO:0005515,GO:0007275,GO:0008150,GO:0009653,GO:0009791,GO:0009888,GO:0009987,GO:0010016,GO:0010052,GO:0010103,GO:0010374,GO:0019899,GO:0019900,GO:0019901,GO:0030154,GO:0032501,GO:0032502,GO:0048367,GO:0048519,GO:0048580,GO:0048581,GO:0048731,GO:0048856,GO:0048869,GO:0050789,GO:0050793,GO:0051093,GO:0051239,GO:0051241,GO:0065007,GO:0090558,GO:0090626,GO:0090627,GO:0090698,GO:…	ko:K20729	ko04016,map04016
Glyma.14G052100	288.062	164.328	411.796	1.32178	6.79e-07	0.000117547	up	270	122	148	289	444	443	9.2748	4.3552	5.88652	14.0264	16.9969	20.3623	-	-	-
Glyma.02G175500	230.146	313.117	147.175	-1.09245	6.91e-07	0.000118396	down	394	266	347	118	128	168	5.33881	3.74574	5.44419	2.2591	1.93288	3.04607	-	-	-
Glyma.18G080601	19.7544	3.25323	36.2555	3.50851	8.63e-07	0.000146902	up	4	5	1	45	23	31	0.0773059	0.100422	0.0223774	1.22877	0.495367	0.801673	-	-	-
Glyma.17G098700	138.869	65.8525	211.885	1.68053	8.82e-07	0.000149412	up	75	45	93	238	159	188	1.78271	1.11158	2.55952	7.99288	4.21176	5.97944	GO:0000079,GO:0000922,GO:0001932,GO:0001934,GO:0003674,GO:0005488,GO:0005515,GO:0005575,GO:0005622,GO:0005623,GO:0005634,GO:0005737,GO:0005815,GO:0005819,GO:0005856,GO:0005874,GO:0005876,GO:0005881,GO:0005938,GO:0006355,GO:0008017,GO:0008022,GO:0008092,GO:0008104,GO:0008150,GO:0009524,GO:0009574,GO:0009605,GO:0009606,GO:0009612,GO:0009628,GO:0009629,GO:0009630,GO:0009652,GO:0009889,GO:0009891,GO:…	ko:K10436	-
Glyma.10G046300	21.8774	39.9017	3.85315	-3.37455	1.03e-06	0.000173306	down	46	18	67	4	5	2	0.361812	0.147131	0.610178	0.044452	0.043827	0.0210493	-	-	-
MSTRG.27826	34.5395	67.9734	1.10563	-5.98333	1.05e-06	0.000176454	down	7	96	98	2	1	0	0.103247	1.4715	1.67364	0.041679	0.0164372	0	-	-	-
Glyma.09G239600	23.8127	40.5879	7.03754	-2.52335	1.1e-06	0.000182475	down	51	47	30	5	7	8	0.850314	0.814356	0.579144	0.117784	0.130063	0.178477	-	-	-
Glyma.01G230600	89.5422	126.113	52.971	-1.25941	1.2e-06	0.000197574	down	154	122	126	55	48	45	1.78555	1.47	1.69152	0.900989	0.620209	0.698145	-	-	-
Glyma.05G029700	67.9043	99.8436	35.9651	-1.48457	1.24e-06	0.00020317	down	152	77	97	36	35	30	3.66864	1.93134	2.71075	1.22764	0.941403	0.968869	GO:0005575,GO:0005622,GO:0005623,GO:0005737,GO:0005739,GO:0005740,GO:0005741,GO:0016020,GO:0019867,GO:0031090,GO:0031966,GO:0031967,GO:0031968,GO:0031975,GO:0043226,GO:0043227,GO:0043229,GO:0043231,GO:0044422,GO:0044424,GO:0044429,GO:0044444,GO:0044446,GO:0044464,GO:0098588,GO:0098805	ko:K15040	ko04020,ko04022,ko04216,ko04217,ko04218,ko04621,ko04979,ko05012,ko05016,ko05166,map04020,map04022,map04216,map04217,map04218,map04621,map04979,map05012,map05016,map05166
Glyma.08G217800	20.7409	0.95256	40.5293	5.43035	1.39e-06	0.000225528	up	1	1	1	43	68	7	0.0187932	0.0195302	0.0217599	1.14176	1.42415	0.176028	-	-	-
Glyma.08G321400	1525.1	991.923	2058.27	1.05299	1.45e-06	0.000234	up	1333	777	1104	1619	2813	1520	22.0256	13.3422	21.1214	37.7964	51.7981	33.6065	-	ko:K01379	ko04071,ko04140,ko04142,ko04210,ko04915,ko05152,map04071,map04140,map04142,map04210,map04915,map05152
Glyma.01G168400	775.876	1139.8	411.947	-1.46998	1.77e-06	0.000282041	down	1630	1089	947	459	285	390	54.615	37.9192	36.7392	21.7292	10.6418	17.4852	-	-	-
Glyma.09G238300	5860.39	3576.87	8143.91	1.1868	1.89e-06	0.000299112	up	4993	2227	4509	7608	9219	6301	204.741	94.9009	214.081	440.777	421.282	345.728	GO:0001101,GO:0005575,GO:0005576,GO:0007154,GO:0007165,GO:0008150,GO:0009719,GO:0009725,GO:0009739,GO:0009740,GO:0009755,GO:0009987,GO:0010033,GO:0010476,GO:0019725,GO:0023052,GO:0032870,GO:0033993,GO:0042221,GO:0042592,GO:0045454,GO:0050789,GO:0050794,GO:0050896,GO:0051716,GO:0065007,GO:0065008,GO:0070887,GO:0071229,GO:0071310,GO:0071370,GO:0071396,GO:0071495,GO:1901700,GO:1901701	-	-
Glyma.15G238400	67.0029	106.111	27.8943	-1.92347	2.02e-06	0.000314446	down	185	74	92	23	41	17	3.15843	1.31292	1.81863	0.554796	0.780064	0.388357	GO:0001101,GO:0003674,GO:0003676,GO:0003723,GO:0003729,GO:0005488,GO:0005575,GO:0005911,GO:0006950,GO:0006970,GO:0008150,GO:0009266,GO:0009408,GO:0009409,GO:0009414,GO:0009415,GO:0009506,GO:0009628,GO:0009651,GO:0009719,GO:0009725,GO:0009737,GO:0010033,GO:0010035,GO:0030054,GO:0033993,GO:0042221,GO:0050896,GO:0055044,GO:0097159,GO:0097305,GO:1901363,GO:1901700	ko:K17098	-
Glyma.20G000200	30.686	13.151	48.2211	1.89753	2.12e-06	0.000327235	up	14	16	11	40	58	40	0.319909	0.379949	0.291036	1.29141	1.47697	1.22304	GO:0003674,GO:0003824,GO:0005575,GO:0005622,GO:0005623,GO:0005737,GO:0005829,GO:0006139,GO:0006148,GO:0006152,GO:0006725,GO:0006807,GO:0007275,GO:0007568,GO:0008150,GO:0008152,GO:0008194,GO:0008477,GO:0009056,GO:0009116,GO:0009119,GO:0009164,GO:0009987,GO:0010150,GO:0016740,GO:0016757,GO:0016758,GO:0016787,GO:0016798,GO:0016799,GO:0019439,GO:0032501,GO:0032502,GO:0034641,GO:0034655,GO:0034656,GO:…	ko:K01240	ko00240,ko00760,map00240,map00760
Glyma.04G005200	109.835	152.315	67.3559	-1.18136	2.14e-06	0.000329808	down	213	142	135	57	64	69	3.85272	2.66922	2.82734	1.4567	1.29007	1.67001	GO:0002252,GO:0002376,GO:0003674,GO:0005488,GO:0005515,GO:0005575,GO:0005622,GO:0005623,GO:0005737,GO:0005768,GO:0005769,GO:0005783,GO:0005886,GO:0006810,GO:0006811,GO:0006812,GO:0006950,GO:0006952,GO:0008150,GO:0009605,GO:0009607,GO:0009615,GO:0012505,GO:0015693,GO:0016020,GO:0030001,GO:0031410,GO:0031982,GO:0043207,GO:0043226,GO:0043227,GO:0043229,GO:0043231,GO:0043621,GO:0044424,GO:0044444,GO:…	-	-
Glyma.11G075000	877.663	1238.64	516.689	-1.26281	2.2e-06	0.000337253	down	1781	1174	1032	548	414	472	59.6744	40.879	40.0368	25.9424	15.4586	21.1616	-	-	-
Glyma.05G195100	162.746	79.2233	246.269	1.62745	2.48e-06	0.000374853	up	134	48	81	246	184	253	1.87243	0.697026	1.31051	4.8567	2.86526	4.73046	GO:0003674,GO:0003824,GO:0004175,GO:0004190,GO:0006508,GO:0006807,GO:0008150,GO:0008152,GO:0008233,GO:0009056,GO:0009057,GO:0016787,GO:0019538,GO:0030163,GO:0043170,GO:0044238,GO:0070001,GO:0070011,GO:0071704,GO:0140096,GO:1901564,GO:1901565,GO:1901575	-	-
Glyma.15G093100	17.3995	2.15241	32.6466	3.89886	2.48e-06	0.000374853	up	2	1	4	43	15	30	0.0603046	0.0313349	0.139648	1.83187	0.504032	1.21039	GO:0003674,GO:0003712,GO:0003714,GO:0005575,GO:0005622,GO:0005623,GO:0005634,GO:0006950,GO:0008150,GO:0009611,GO:0009889,GO:0009890,GO:0009892,GO:0009966,GO:0010556,GO:0010558,GO:0010605,GO:0010646,GO:0019219,GO:0019222,GO:0023051,GO:0031323,GO:0031324,GO:0031326,GO:0031327,GO:0031347,GO:0043226,GO:0043227,GO:0043229,GO:0043231,GO:0044424,GO:0044464,GO:0045934,GO:0048519,GO:0048523,GO:0048583,GO:…	-	-
Glyma.09G156900	111.858	66.2407	157.476	1.24044	2.56e-06	0.000384395	up	100	47	70	119	158	170	2.43232	1.18802	1.9714	4.08953	4.28276	5.53288	-	ko:K15777	ko00965,map00965
Glyma.20G017900	934.626	1570.11	299.147	-2.3912	2.57e-06	0.000384595	down	2353	471	2447	149	460	273	85.4175	17.7686	102.853	7.64218	18.6093	13.2608	-	-	-
Glyma.10G155800	83.0362	50.3876	115.685	1.18827	2.58e-06	0.00038469	up	68	36	60	102	117	108	1.19681	0.658455	1.22271	2.53643	2.29482	2.54344	GO:0005575,GO:0005622,GO:0005623,GO:0005634,GO:0006139,GO:0006259,GO:0006304,GO:0006325,GO:0006464,GO:0006473,GO:0006475,GO:0006725,GO:0006807,GO:0006996,GO:0008150,GO:0008152,GO:0009987,GO:0016043,GO:0016569,GO:0016570,GO:0016573,GO:0018193,GO:0018205,GO:0018393,GO:0018394,GO:0019538,GO:0034641,GO:0035510,GO:0036211,GO:0043170,GO:0043226,GO:0043227,GO:0043229,GO:0043231,GO:0043412,GO:0043543,GO:…	-	-
Glyma.03G074600	306.863	169.706	444.02	1.38569	2.72e-06	0.00040219	up	239	159	148	515	364	350	6.38316	4.41309	4.57673	19.4335	10.8339	12.508	-	-	-
Glyma.08G339600	108.115	36.1241	180.107	2.32625	2.96e-06	0.000434002	up	32	43	37	143	319	70	1.75878	2.45605	2.35461	11.1046	19.5388	5.14804	-	-	-
Glyma.11G085400	108.124	151.992	64.2562	-1.23546	2.98e-06	0.000435875	down	191	133	164	52	90	44	3.17269	2.2959	3.15423	1.2204	1.66603	0.977979	GO:0003674,GO:0003824,GO:0004672,GO:0004674,GO:0004675,GO:0004888,GO:0005575,GO:0005622,GO:0005623,GO:0005634,GO:0005886,GO:0006464,GO:0006468,GO:0006793,GO:0006796,GO:0006807,GO:0007154,GO:0007165,GO:0007166,GO:0007167,GO:0007178,GO:0008150,GO:0008152,GO:0009909,GO:0009910,GO:0009987,GO:0016020,GO:0016301,GO:0016310,GO:0016740,GO:0016772,GO:0016773,GO:0019199,GO:0019538,GO:0023052,GO:0036211,GO:…	ko:K00924,ko:K04733	ko04010,ko04064,ko04620,ko04621,ko04624,ko04722,ko05133,ko05140,ko05142,ko05145,ko05152,ko05162,ko05164,map04010,map04064,map04620,map04621,map04624,map04722,map05133,map05140,map05142,map05145,map05152,map05162,map05164
Glyma.07G139100	24.8647	9.85873	39.8707	2.03655	3.16e-06	0.000459929	up	11	11	9	29	51	35	0.141003	0.146533	0.133577	0.525217	0.728536	0.600323	GO:0005575,GO:0005623,GO:0005886,GO:0016020,GO:0044464,GO:0071944	ko:K14638	-
Glyma.02G278600	67.707	37.3347	98.0794	1.40188	3.43e-06	0.000496839	up	47	42	29	85	116	79	0.751622	0.698004	0.536976	1.92055	2.06731	1.69048	-	ko:K01464	ko00240,ko00410,ko00770,ko00983,ko01100,map00240,map00410,map00770,map00983,map01100
Glyma.19G066700	309.129	445.233	173.025	-1.3671	3.83e-06	0.000551835	down	655	427	352	192	143	145	10.3219	6.99286	6.42271	4.27491	2.51132	3.05752	GO:0006810,GO:0006811,GO:0006812,GO:0008150,GO:0051179,GO:0051234	ko:K13754	-
Glyma.03G098600	22.1881	6.82938	37.5469	2.45815	3.95e-06	0.000566647	up	6	4	12	25	51	33	0.0697992	0.0483578	0.161635	0.410909	0.661174	0.513684	-	-	-
Glyma.05G129200	24.7628	10.145	39.3806	1.96548	4.84e-06	0.000687512	up	10	10	12	38	40	33	0.373845	0.388507	0.519432	2.00716	1.66647	1.65078	-	-	-
Glyma.07G054200	80.1117	109.241	50.9824	-1.10065	5.07e-06	0.000717111	down	140	96	115	46	58	41	1.09212	0.778253	1.03871	0.506998	0.504216	0.427965	GO:0003674,GO:0003824,GO:0008150,GO:0008152,GO:0016491,GO:0016722,GO:0055114	ko:K05909	-
Glyma.18G116700	118.01	61.5374	174.482	1.50066	5.09e-06	0.000717111	up	76	41	83	100	197	205	0.740344	0.41506	0.936168	1.37634	2.13861	2.67212	GO:0000373,GO:0000375,GO:0000377,GO:0001101,GO:0003674,GO:0003676,GO:0003677,GO:0003723,GO:0003724,GO:0003824,GO:0004004,GO:0004386,GO:0005488,GO:0005575,GO:0005618,GO:0005622,GO:0005623,GO:0005634,GO:0005730,GO:0005737,GO:0005739,GO:0006139,GO:0006396,GO:0006725,GO:0006807,GO:0006950,GO:0006970,GO:0008026,GO:0008150,GO:0008152,GO:0008186,GO:0008380,GO:0009266,GO:0009409,GO:0009414,GO:0009415,GO:…	ko:K16911	ko01110,map01110
Glyma.12G237800	113.444	54.131	172.757	1.66268	5.78e-06	0.000811049	up	91	26	64	132	159	197	1.69091	0.502064	1.37694	3.46544	3.29247	4.89809	GO:0003674,GO:0003700,GO:0005575,GO:0005622,GO:0005623,GO:0005634,GO:0006355,GO:0008150,GO:0008152,GO:0009058,GO:0009812,GO:0009813,GO:0009889,GO:0010468,GO:0010556,GO:0019219,GO:0019222,GO:0031323,GO:0031326,GO:0043226,GO:0043227,GO:0043229,GO:0043231,GO:0044424,GO:0044464,GO:0050789,GO:0050794,GO:0051171,GO:0051252,GO:0060255,GO:0065007,GO:0071704,GO:0080090,GO:0140110,GO:1901576,GO:1903506,GO:…	-	-
Glyma.13G284700	256.487	373.325	139.65	-1.42329	6.05e-06	0.000845599	down	579	334	298	150	103	133	18.7775	11.2567	11.19	6.87315	3.72257	5.77155	-	-	-
Glyma.17G140000	95.8512	46.5022	145.2	1.63138	6.21e-06	0.000863892	up	85	34	35	132	121	153	3.09639	1.28713	1.47625	6.79387	4.91212	7.45781	-	-	-
Glyma.14G193400	415.018	584.431	245.606	-1.25362	6.67e-06	0.000921372	down	853	543	489	267	197	217	14.6749	9.70808	9.74071	6.48998	3.77693	4.99538	GO:0000325,GO:0003674,GO:0005215,GO:0005575,GO:0005622,GO:0005623,GO:0005737,GO:0005773,GO:0005774,GO:0006793,GO:0006810,GO:0006811,GO:0006812,GO:0006816,GO:0006873,GO:0006874,GO:0006875,GO:0006882,GO:0008150,GO:0008152,GO:0008324,GO:0009605,GO:0009607,GO:0009624,GO:0009705,GO:0009987,GO:0010035,GO:0010038,GO:0015075,GO:0015077,GO:0015078,GO:0015085,GO:0015291,GO:0015297,GO:0015298,GO:0015299,GO:…	ko:K07300	-
Glyma.06G319460	128.786	62.0524	195.519	1.65741	6.68e-06	0.000921372	up	82	53	65	133	328	116	1.4424	0.968847	1.32386	3.30544	6.42972	2.73031	-	-	-
Glyma.16G042900	71.6025	40.9474	102.258	1.31543	6.86e-06	0.000933656	up	48	36	47	106	88	91	0.789373	0.615249	0.894941	2.46293	1.61276	2.00246	GO:0003674,GO:0003700,GO:0006355,GO:0008150,GO:0009889,GO:0010468,GO:0010556,GO:0019219,GO:0019222,GO:0031323,GO:0031326,GO:0050789,GO:0050794,GO:0051171,GO:0051252,GO:0060255,GO:0065007,GO:0080090,GO:0140110,GO:1903506,GO:2000112,GO:2001141	-	-
Glyma.04G033300	236.486	131.032	341.94	1.38093	6.97e-06	0.000945251	up	183	80	167	203	405	378	2.70939	1.23089	2.86281	4.24641	6.68223	7.48849	-	-	-
Glyma.18G078700	386.985	242.674	531.295	1.13015	7.09e-06	0.00095633	up	271	177	334	354	610	561	8.1011	5.49864	11.5605	14.9515	20.3213	22.4398	-	ko:K02884	ko03010,map03010
Glyma.17G041200	40.2958	11.5687	69.0229	2.57413	7.48e-06	0.00100027	up	18	13	6	98	49	41	0.130928	0.0982679	0.0505322	1.00715	0.397195	0.39905	GO:0003674,GO:0005215,GO:0005575,GO:0005623,GO:0005886,GO:0005911,GO:0006810,GO:0008150,GO:0009506,GO:0009914,GO:0009926,GO:0009966,GO:0010315,GO:0010329,GO:0010540,GO:0010646,GO:0010817,GO:0010928,GO:0015562,GO:0016020,GO:0022857,GO:0023051,GO:0030054,GO:0044464,GO:0048583,GO:0050789,GO:0050794,GO:0051179,GO:0051234,GO:0055044,GO:0055085,GO:0060918,GO:0065007,GO:0065008,GO:0071944,GO:0080161	ko:K05658	ko02010,ko04976,ko05206,ko05226,map02010,map04976,map05206,map05226
Glyma.20G097700	246.124	143.873	348.376	1.27142	7.65e-06	0.00101984	up	181	86	203	314	320	345	1.50329	0.742284	1.95216	3.68468	2.96183	3.83412	GO:0000166,GO:0003674,GO:0003824,GO:0004176,GO:0005488,GO:0005524,GO:0005575,GO:0005622,GO:0005623,GO:0005737,GO:0005739,GO:0005759,GO:0005829,GO:0006508,GO:0006515,GO:0006807,GO:0006996,GO:0007005,GO:0008144,GO:0008150,GO:0008152,GO:0008233,GO:0009056,GO:0009057,GO:0009987,GO:0016043,GO:0016462,GO:0016787,GO:0016817,GO:0016818,GO:0016887,GO:0017076,GO:0017111,GO:0019538,GO:0030163,GO:0030554,GO:…	ko:K08675	-
Glyma.07G006900	19254.7	26595.8	11913.7	-1.15865	8.07e-06	0.00107128	down	35777	23366	26526	13847	10869	8428	372.988	253.153	320.198	203.964	126.278	117.571	GO:0005575,GO:0005622,GO:0005623,GO:0005737,GO:0044424,GO:0044464	ko:K00454,ko:K15718	ko00591,ko00592,ko01100,ko01110,map00591,map00592,map01100,map01110
Glyma.11G155100	153.494	73.5023	233.486	1.67401	8.48e-06	0.00112008	up	59	98	68	264	198	186	1.82825	3.15586	2.43977	11.5583	6.83748	7.71223	GO:0000156,GO:0000160,GO:0003674,GO:0005575,GO:0005622,GO:0005623,GO:0005634,GO:0006355,GO:0007154,GO:0007165,GO:0007623,GO:0008150,GO:0009719,GO:0009725,GO:0009735,GO:0009736,GO:0009755,GO:0009889,GO:0009987,GO:0010033,GO:0010468,GO:0010556,GO:0019219,GO:0019222,GO:0023052,GO:0031323,GO:0031326,GO:0032870,GO:0035556,GO:0042221,GO:0043226,GO:0043227,GO:0043229,GO:0043231,GO:0044424,GO:0044464,GO:…	ko:K14492	ko04075,map04075
Glyma.18G054700	71.1422	107.217	35.0674	-1.62259	8.83e-06	0.00116217	down	136	71	142	41	35	22	1.58742	0.86123	1.9191	0.67615	0.455269	0.343604	-	ko:K03978	-
Glyma.14G015300	54.6319	26.4375	82.8263	1.65638	8.97e-06	0.00117621	up	34	28	22	64	122	55	0.209512	0.179306	0.156967	0.557207	0.837793	0.453498	GO:0000325,GO:0003674,GO:0003824,GO:0005215,GO:0005575,GO:0005576,GO:0005622,GO:0005623,GO:0005737,GO:0005773,GO:0005774,GO:0005911,GO:0006810,GO:0008150,GO:0009506,GO:0009605,GO:0009607,GO:0010290,GO:0015399,GO:0015405,GO:0015431,GO:0016020,GO:0016462,GO:0016787,GO:0016817,GO:0016818,GO:0016887,GO:0017111,GO:0022804,GO:0022857,GO:0030054,GO:0031090,GO:0042623,GO:0042626,GO:0043207,GO:0043226,GO:…	ko:K05666	ko01523,ko01524,ko02010,ko04976,map01523,map01524,map02010,map04976
Glyma.02G235900	134.515	191.63	77.4006	-1.30331	9.34e-06	0.0012196	down	213	231	155	57	85	79	4.92466	5.55029	4.14939	1.86199	2.19009	2.44403	GO:0005575,GO:0005618,GO:0005623,GO:0006949,GO:0008150,GO:0009653,GO:0009987,GO:0016020,GO:0030312,GO:0032502,GO:0044464,GO:0048646,GO:0048856,GO:0071944	ko:K20628	-
Glyma.12G149100	23.1049	39.7271	6.48278	-2.63636	1.14e-05	0.00147258	down	41	22	66	8	6	4	0.784641	0.43754	1.46247	0.216313	0.127963	0.102431	-	-	-
Glyma.19G211600	17.829	2.01193	33.6461	4.00013	1.14e-05	0.00147314	up	4	0	3	8	51	41	0.191026	0	0.165886	0.539794	2.71424	2.61998	GO:0000302,GO:0001101,GO:0002831,GO:0005575,GO:0005622,GO:0005623,GO:0005634,GO:0005737,GO:0005739,GO:0005829,GO:0006950,GO:0006970,GO:0006979,GO:0007154,GO:0007275,GO:0007568,GO:0008150,GO:0009266,GO:0009314,GO:0009409,GO:0009414,GO:0009415,GO:0009416,GO:0009605,GO:0009607,GO:0009611,GO:0009620,GO:0009625,GO:0009628,GO:0009636,GO:0009642,GO:0009646,GO:0009651,GO:0009719,GO:0009723,GO:0009725,GO:…	-	-
Glyma.04G190400	158.796	87.4161	230.175	1.40505	1.17e-05	0.00149705	up	66	102	102	188	296	178	0.892773	1.43385	1.59755	3.59303	4.46206	3.22181	GO:0003674,GO:0003824,GO:0004672,GO:0004674,GO:0004713,GO:0005575,GO:0005623,GO:0005886,GO:0006464,GO:0006468,GO:0006793,GO:0006796,GO:0006807,GO:0008150,GO:0008152,GO:0009987,GO:0010941,GO:0010942,GO:0016020,GO:0016301,GO:0016310,GO:0016740,GO:0016772,GO:0016773,GO:0018108,GO:0018193,GO:0018212,GO:0019538,GO:0031347,GO:0031349,GO:0036211,GO:0043170,GO:0043412,GO:0044237,GO:0044238,GO:0044260,GO:…	-	-
Glyma.17G101400	80.8656	39.3354	122.396	1.65301	1.23e-05	0.00156926	up	34	56	30	99	118	129	0.53445	0.914796	0.546016	2.19872	2.06708	2.71332	GO:0005575,GO:0005618,GO:0005623,GO:0016020,GO:0030312,GO:0044464,GO:0071944	ko:K20628	-
Glyma.19G168500	32.0206	14.5435	49.4977	1.77021	1.45e-05	0.00182315	up	18	16	12	47	40	51	0.282661	0.261108	0.218188	1.04279	0.700002	1.07163	GO:0003674,GO:0003700,GO:0006355,GO:0008150,GO:0009719,GO:0009725,GO:0009733,GO:0009889,GO:0010033,GO:0010200,GO:0010243,GO:0010468,GO:0010556,GO:0019219,GO:0019222,GO:0031323,GO:0031326,GO:0042221,GO:0042493,GO:0050789,GO:0050794,GO:0050896,GO:0051171,GO:0051252,GO:0060255,GO:0065007,GO:0080090,GO:0140110,GO:1901698,GO:1901700,GO:1903506,GO:2000112,GO:2001141	ko:K14484	ko04075,map04075
Glyma.16G019400	31.326	48.6147	14.0373	-1.78909	1.48e-05	0.00185458	down	50	41	64	9	14	17	0.795133	0.677581	1.17843	0.202217	0.24811	0.361744	GO:0000003,GO:0003674,GO:0003700,GO:0006355,GO:0008150,GO:0009832,GO:0009834,GO:0009889,GO:0009891,GO:0009893,GO:0009900,GO:0009987,GO:0010047,GO:0010468,GO:0010556,GO:0010557,GO:0010604,GO:0010628,GO:0019219,GO:0019222,GO:0022414,GO:0031323,GO:0031325,GO:0031326,GO:0031328,GO:0032501,GO:0032504,GO:0042546,GO:0044085,GO:0045893,GO:0045935,GO:0048518,GO:0048522,GO:0048609,GO:0050789,GO:0050794,GO:…	-	-
Glyma.09G233800	173.652	69.1819	278.122	2.00428	1.56e-05	0.00194761	up	72	27	128	164	361	282	2.94854	1.14907	6.06932	9.48908	16.4751	15.4528	-	-	-
Glyma.06G020600	66.0198	96.5606	35.4789	-1.45716	1.72e-05	0.00212496	down	130	95	84	37	25	36	2.06525	1.56841	1.54513	0.830494	0.442604	0.765269	-	-	-
Glyma.18G195200	55.9537	28.3661	83.5412	1.56503	1.8e-05	0.00220493	up	29	26	35	74	116	51	0.199368	0.185754	0.2786	0.718778	0.888712	0.469148	-	-	-
Glyma.12G224000	105.731	48.2133	163.249	1.76889	1.84e-05	0.00224473	up	43	55	52	112	276	94	0.40896	0.543604	0.572627	1.505	2.92528	1.19625	-	ko:K10581	ko04120,map04120
Glyma.05G237200	70.9796	26.3337	115.626	2.13653	1.89e-05	0.00229347	up	35	22	28	68	224	55	0.548518	0.358305	0.508086	1.5057	3.91217	1.15337	GO:0002229,GO:0002237,GO:0002239,GO:0002682,GO:0002831,GO:0002833,GO:0003674,GO:0003676,GO:0003677,GO:0003700,GO:0005488,GO:0005575,GO:0005622,GO:0005623,GO:0005634,GO:0006355,GO:0006950,GO:0006952,GO:0008150,GO:0009314,GO:0009411,GO:0009416,GO:0009605,GO:0009607,GO:0009617,GO:0009628,GO:0009889,GO:0009987,GO:0010033,GO:0010112,GO:0010224,GO:0010337,GO:0010468,GO:0010556,GO:0010565,GO:0010817,GO:…	-	-
Glyma.01G175200	786.248	1116.46	456.038	-1.29341	1.94e-05	0.00234624	down	1572	1036	986	525	318	411	23.1537	15.8575	16.8152	10.9253	5.21966	8.10014	-	-	-
Glyma.17G061800	106.14	62.5187	149.761	1.25739	1.96e-05	0.0023619	up	89	45	70	90	192	152	0.69238	0.36381	0.630533	0.989243	1.66457	1.58227	GO:0005575,GO:0005623,GO:0005886,GO:0016020,GO:0044464,GO:0071944	ko:K01535	ko00190,map00190
Glyma.02G056000	121.403	48.5321	194.273	1.99554	2.06e-05	0.00245289	up	95	43	22	224	173	143	3.98952	1.87661	1.06973	13.2908	8.09635	8.03555	-	-	-
Glyma.06G075200	28.1945	12.1467	44.2423	1.85083	2.14e-05	0.00253038	up	19	8	13	35	61	32	0.559959	0.245019	0.44361	1.45739	2.00345	1.26193	-	-	-
Glyma.09G189500	20.9582	7.78194	34.1344	2.12562	2.25e-05	0.0026304	up	7	5	13	31	32	33	0.105533	0.0783371	0.226929	0.660326	0.537634	0.665713	GO:0003674,GO:0003824,GO:0004029,GO:0004030,GO:0006725,GO:0008150,GO:0008152,GO:0009058,GO:0009698,GO:0009699,GO:0009987,GO:0016491,GO:0016620,GO:0016903,GO:0019438,GO:0019748,GO:0044237,GO:0044249,GO:0044550,GO:0050269,GO:0055114,GO:0071704,GO:1901360,GO:1901362,GO:1901576	ko:K00128,ko:K12355	ko00010,ko00053,ko00071,ko00280,ko00310,ko00330,ko00340,ko00380,ko00410,ko00561,ko00620,ko00625,ko00903,ko00940,ko00981,ko01100,ko01110,ko01120,ko01130,map00010,map00053,map00071,map00280,map00310,map00330,map00340,map00380,map00410,map00561,map00620,map00625,map00903,map00940,map00981,map01100,map01110,map01120,map01130
Glyma.06G275500	161.038	224.843	97.2333	-1.20803	2.41e-05	0.00279737	down	267	256	185	95	112	69	7.59731	7.57	6.09503	3.81925	3.55151	2.62712	-	-	-
Glyma.14G069300	24.1238	8.74764	39.5	2.14988	2.5e-05	0.00287492	up	14	5	10	42	47	23	0.499539	0.185404	0.41314	2.11737	1.8689	1.09812	-	-	-
Glyma.20G191751	18.4002	6.73035	30.0701	2.17555	2.7e-05	0.00306705	up	7	8	6	31	27	26	0.20572	0.24433	0.204167	1.2872	0.884278	1.02243	-	-	-
Glyma.13G200000	38.4547	58.8494	18.06	-1.71646	2.92e-05	0.00329602	down	94	34	67	16	18	17	2.17654	0.818134	1.79626	0.523437	0.464469	0.526707	GO:0001101,GO:0003674,GO:0003676,GO:0003723,GO:0003729,GO:0005488,GO:0005575,GO:0005911,GO:0006950,GO:0006970,GO:0008150,GO:0009266,GO:0009408,GO:0009409,GO:0009414,GO:0009415,GO:0009506,GO:0009628,GO:0009651,GO:0009719,GO:0009725,GO:0009737,GO:0010033,GO:0010035,GO:0030054,GO:0033993,GO:0042221,GO:0050896,GO:0055044,GO:0097159,GO:0097305,GO:1901363,GO:1901700	ko:K17098	-
MSTRG.9085	17.9467	5.71536	30.178	2.40442	2.98e-05	0.00335217	up	6	6	6	36	22	25	0.325207	0.337961	0.376543	2.75687	1.32885	1.81314	-	ko:K17506	-
Glyma.15G119900	24.3181	8.32868	40.3075	2.24459	3.22e-05	0.00358202	up	12	2	14	28	49	39	0.557773	0.0966081	0.753459	1.83882	2.53816	2.42562	-	-	-
Glyma.07G120900	21.3205	8.43257	34.2084	2.01695	3.35e-05	0.0037153	up	11	8	8	27	28	41	0.147459	0.111449	0.124172	0.511384	0.418294	0.735434	GO:0000266,GO:0003674,GO:0003824,GO:0003924,GO:0005488,GO:0005515,GO:0005575,GO:0005622,GO:0005623,GO:0005737,GO:0005739,GO:0005773,GO:0005774,GO:0005856,GO:0005886,GO:0005911,GO:0006810,GO:0006950,GO:0006952,GO:0006996,GO:0007005,GO:0008017,GO:0008092,GO:0008150,GO:0009506,GO:0009524,GO:0009605,GO:0009607,GO:0009620,GO:0009987,GO:0010035,GO:0010038,GO:0015631,GO:0016020,GO:0016043,GO:0016192,GO:…	ko:K01528	ko04072,ko04144,ko04721,ko04961,ko05100,map04072,map04144,map04721,map04961,map05100
Glyma.16G079600	23.5944	5.37734	41.8114	2.89697	3.41e-05	0.00377004	up	13	0	6	44	33	39	0.377449	0	0.201707	1.80498	1.06776	1.51517	GO:0003674,GO:0003700,GO:0006355,GO:0007275,GO:0008150,GO:0009889,GO:0010468,GO:0010556,GO:0019219,GO:0019222,GO:0031323,GO:0031326,GO:0032501,GO:0032502,GO:0048366,GO:0048367,GO:0048731,GO:0048827,GO:0048856,GO:0050789,GO:0050794,GO:0051171,GO:0051252,GO:0060255,GO:0065007,GO:0080090,GO:0099402,GO:0140110,GO:1903506,GO:2000112,GO:2001141	-	-
Glyma.15G172600	65.3695	33.9726	96.7664	1.50539	3.5e-05	0.0038504	up	52	26	33	83	138	59	1.41905	0.737352	1.04271	3.20021	4.19681	2.15441	GO:0000165,GO:0000187,GO:0001932,GO:0001934,GO:0002376,GO:0003002,GO:0003674,GO:0003824,GO:0004672,GO:0004674,GO:0004708,GO:0004712,GO:0005575,GO:0005622,GO:0005623,GO:0005737,GO:0005886,GO:0006464,GO:0006468,GO:0006793,GO:0006796,GO:0006807,GO:0006810,GO:0006950,GO:0006952,GO:0006955,GO:0006970,GO:0007154,GO:0007165,GO:0007275,GO:0007346,GO:0007389,GO:0008150,GO:0008152,GO:0009266,GO:0009409,GO:…	ko:K20603	ko04016,map04016
Glyma.03G030800	120.695	74.3426	167.047	1.16085	3.51e-05	0.0038504	up	94	49	99	140	150	180	1.65256	0.895224	2.0152	3.47746	2.93877	4.23431	GO:0000162,GO:0002376,GO:0003674,GO:0003824,GO:0004497,GO:0005575,GO:0005622,GO:0005623,GO:0005737,GO:0005739,GO:0005783,GO:0005886,GO:0006082,GO:0006520,GO:0006568,GO:0006576,GO:0006586,GO:0006725,GO:0006790,GO:0006807,GO:0006950,GO:0006952,GO:0006955,GO:0007275,GO:0008150,GO:0008152,GO:0008652,GO:0009058,GO:0009072,GO:0009073,GO:0009308,GO:0009309,GO:0009314,GO:0009416,GO:0009605,GO:0009607,GO:…	ko:K00512,ko:K11818,ko:K12156	ko00140,ko00380,ko00966,ko01100,ko01110,ko01210,ko04913,ko04917,ko04927,ko04934,map00140,map00380,map00966,map01100,map01110,map01210,map04913,map04917,map04927,map04934
Glyma.03G135525	54.9228	26.5863	83.2593	1.64377	3.56e-05	0.00389147	up	38	18	31	52	132	61	0.523976	0.257933	0.494931	1.01306	2.02837	1.12549	-	-	-
Glyma.13G116400	59.3342	34.4643	84.204	1.28991	3.59e-05	0.00391502	up	41	27	43	53	103	87	0.433792	0.296872	0.526771	0.792281	1.21445	1.23168	GO:0005575,GO:0005622,GO:0005623,GO:0005737,GO:0005768,GO:0005770,GO:0006810,GO:0006811,GO:0006812,GO:0006885,GO:0008150,GO:0012505,GO:0015672,GO:0031410,GO:0031982,GO:0042592,GO:0043226,GO:0043227,GO:0043229,GO:0044424,GO:0044444,GO:0044464,GO:0048878,GO:0050801,GO:0051179,GO:0051234,GO:0055067,GO:0055080,GO:0065007,GO:0065008,GO:0097708,GO:0098771	-	-
Glyma.19G180700	121.279	169.266	73.2933	-1.20161	3.72e-05	0.00403822	down	193	148	200	39	88	85	4.34052	3.45903	5.208	1.23924	2.20553	2.55792	GO:0005575,GO:0005623,GO:0005886,GO:0008150,GO:0009832,GO:0009834,GO:0009987,GO:0016020,GO:0031224,GO:0031225,GO:0042546,GO:0044085,GO:0044425,GO:0044464,GO:0071554,GO:0071669,GO:0071840,GO:0071944	-	-
Glyma.20G130200	67.8455	97.5625	38.1285	-1.36896	3.96e-05	0.00427568	down	117	93	101	46	29	30	1.676	1.38445	1.67519	0.931003	0.462947	0.57503	GO:0000976,GO:0000981,GO:0001046,GO:0001047,GO:0001067,GO:0001228,GO:0003674,GO:0003676,GO:0003677,GO:0003690,GO:0003700,GO:0005488,GO:0005575,GO:0005622,GO:0005623,GO:0005634,GO:0006139,GO:0006351,GO:0006355,GO:0006357,GO:0006366,GO:0006725,GO:0006807,GO:0008150,GO:0008152,GO:0009058,GO:0009059,GO:0009889,GO:0009891,GO:0009893,GO:0009987,GO:0010467,GO:0010468,GO:0010556,GO:0010557,GO:0010604,GO:…	-	-
Glyma.11G147900	42.6712	21.9352	63.4072	1.52343	4.04e-05	0.00433181	up	27	16	28	46	56	77	0.222478	0.13701	0.267139	0.535535	0.514231	0.848979	GO:0003674,GO:0003824,GO:0004553,GO:0004565,GO:0005575,GO:0005618,GO:0005622,GO:0005623,GO:0005737,GO:0005773,GO:0015925,GO:0016787,GO:0016798,GO:0030312,GO:0043226,GO:0043227,GO:0043229,GO:0043231,GO:0044424,GO:0044444,GO:0044464,GO:0071944	-	-
Glyma.08G303000	198.42	108.195	288.645	1.41501	4.15e-05	0.00444025	up	103	71	174	186	311	329	1.33009	0.95282	2.60166	3.39363	4.47561	5.68491	GO:0000373,GO:0000375,GO:0000377,GO:0001101,GO:0003674,GO:0003676,GO:0003677,GO:0003723,GO:0003724,GO:0003824,GO:0004004,GO:0004386,GO:0005488,GO:0005575,GO:0005618,GO:0005622,GO:0005623,GO:0005634,GO:0005730,GO:0005737,GO:0005739,GO:0006139,GO:0006396,GO:0006725,GO:0006807,GO:0006950,GO:0006970,GO:0008026,GO:0008150,GO:0008152,GO:0008186,GO:0008380,GO:0009266,GO:0009409,GO:0009414,GO:0009415,GO:…	ko:K16911	ko01110,map01110
Glyma.08G360400	24.3524	39.3812	9.32355	-2.09845	4.62e-05	0.00490037	down	69	29	32	8	7	11	1.84598	0.806277	0.991254	0.302395	0.2087	0.39378	GO:0003674,GO:0005215,GO:0005575,GO:0005623,GO:0005886,GO:0005887,GO:0006810,GO:0008150,GO:0008643,GO:0015144,GO:0016020,GO:0016021,GO:0022857,GO:0031224,GO:0031226,GO:0034219,GO:0044425,GO:0044459,GO:0044464,GO:0051119,GO:0051179,GO:0051234,GO:0055085,GO:0071702,GO:0071944	ko:K15382	-
Glyma.19G065000	17.5037	6.21773	28.7896	2.20082	4.95e-05	0.00520016	up	9	6	5	28	22	30	0.259626	0.179872	0.167006	1.14122	0.707253	1.158	-	-	-
Glyma.13G231700	197.319	128.53	266.108	1.0455	5.29e-05	0.00553914	up	163	82	174	209	270	276	1.17175	0.61259	1.44828	2.12276	2.16301	2.65485	-	ko:K01568	ko00010,ko01100,ko01110,ko01130,map00010,map01100,map01110,map01130
Glyma.17G130400	40.489	20.5456	60.4324	1.5418	5.43e-05	0.00564642	up	34	13	21	39	72	63	1.62125	0.644201	1.15943	2.62749	3.82604	4.0197	-	-	-
MSTRG.23420	88.1125	130.598	45.6276	-1.52708	5.52e-05	0.00568822	down	234	95	103	50	40	37	3.81813	1.61089	1.94593	1.15269	0.727346	0.807828	-	-	-
Glyma.06G119600	120.561	177.064	64.0589	-1.47403	5.7e-05	0.00583692	down	276	171	125	75	51	51	16.8879	10.8735	8.85588	6.48385	3.47762	4.1756	-	-	-
Glyma.18G260700	22.5208	8.65109	36.3904	2.09836	6.07e-05	0.00618048	up	7	9	11	21	56	30	0.205913	0.275129	0.374658	0.872794	1.83578	1.18084	GO:0003674,GO:0005488,GO:0005509,GO:0005575,GO:0005622,GO:0005623,GO:0005737,GO:0005739,GO:0043167,GO:0043169,GO:0043226,GO:0043227,GO:0043229,GO:0043231,GO:0044424,GO:0044444,GO:0044464,GO:0046872	ko:K02183	ko04014,ko04015,ko04016,ko04020,ko04022,ko04024,ko04070,ko04114,ko04218,ko04261,ko04270,ko04371,ko04626,ko04713,ko04720,ko04722,ko04728,ko04740,ko04744,ko04745,ko04750,ko04910,ko04912,ko04915,ko04916,ko04921,ko04922,ko04924,ko04925,ko04970,ko04971,ko05010,ko05031,ko05034,ko05133,ko05152,ko05167,ko05200,ko05214,ko05418,map04014,map04015,map04016,map04020,map04022,map04024,map04070,map04114,map0421…
Glyma.06G028900	59.1936	33.0299	85.3573	1.37229	6.2e-05	0.00626367	up	35	35	34	83	64	90	0.528428	0.549153	0.594364	1.77052	1.07682	1.8182	GO:0003674,GO:0003824,GO:0005575,GO:0005576,GO:0006725,GO:0006807,GO:0008150,GO:0008152,GO:0009056,GO:0009308,GO:0009690,GO:0009823,GO:0009987,GO:0010817,GO:0016491,GO:0016645,GO:0019139,GO:0034754,GO:0042445,GO:0042447,GO:0044237,GO:0046483,GO:0055114,GO:0065007,GO:0065008,GO:0071704,GO:1901564	ko:K00279	ko00908,map00908
Glyma.01G061000	318.645	452.132	185.158	-1.29223	6.34e-05	0.00639132	down	723	327	435	219	145	147	19.4925	9.16189	13.5792	8.34219	4.35656	5.3031	-	-	-
Glyma.01G086700	268.184	391.229	145.139	-1.43264	6.48e-05	0.00647099	down	740	265	298	145	163	103	14.0502	5.22884	6.55125	3.88979	3.44894	2.61681	GO:0000156,GO:0000160,GO:0001101,GO:0001763,GO:0003674,GO:0003676,GO:0003677,GO:0003700,GO:0005488,GO:0005575,GO:0005622,GO:0005623,GO:0005634,GO:0006355,GO:0006950,GO:0007154,GO:0007165,GO:0007275,GO:0008150,GO:0009267,GO:0009414,GO:0009415,GO:0009605,GO:0009628,GO:0009653,GO:0009719,GO:0009725,GO:0009735,GO:0009736,GO:0009737,GO:0009755,GO:0009787,GO:0009788,GO:0009888,GO:0009889,GO:0009890,GO:…	-	-
Glyma.06G187300	26.7018	10.9103	42.4933	1.96559	6.93e-05	0.0068975	up	11	8	16	33	65	26	0.151477	0.114486	0.255112	0.642058	0.997503	0.479082	GO:0000302,GO:0000304,GO:0001666,GO:0002376,GO:0003674,GO:0003824,GO:0005488,GO:0005515,GO:0005575,GO:0005622,GO:0005623,GO:0005634,GO:0005737,GO:0006950,GO:0006952,GO:0006955,GO:0006979,GO:0007584,GO:0008150,GO:0008219,GO:0009605,GO:0009607,GO:0009626,GO:0009627,GO:0009628,GO:0009653,GO:0009814,GO:0009987,GO:0009991,GO:0010035,GO:0010310,GO:0010618,GO:0010941,GO:0010942,GO:0012501,GO:0016298,GO:…	ko:K18875	ko04626,map04626
Glyma.12G120500	158.098	99.6847	216.51	1.11666	7.03e-05	0.00697662	up	121	65	138	145	259	219	1.51568	0.846141	2.00151	2.56623	3.6155	3.6707	-	ko:K06207	-
Glyma.04G151500	77.2593	50.4627	104.056	1.04261	7.22e-05	0.00713635	up	71	49	42	89	109	97	1.81132	1.2991	1.24063	3.20799	3.09892	3.31125	GO:0000815,GO:0005575,GO:0005622,GO:0005623,GO:0005737,GO:0005768,GO:0005770,GO:0005829,GO:0006810,GO:0006900,GO:0006996,GO:0007032,GO:0008150,GO:0009987,GO:0010008,GO:0010256,GO:0012505,GO:0016020,GO:0016043,GO:0016050,GO:0016192,GO:0031090,GO:0031410,GO:0031982,GO:0032991,GO:0036452,GO:0043226,GO:0043227,GO:0043229,GO:0044422,GO:0044424,GO:0044425,GO:0044433,GO:0044440,GO:0044444,GO:0044446,GO:…	ko:K12193	ko04144,ko04217,map04144,map04217
Glyma.05G068800	101.628	144.883	58.3736	-1.32248	7.59e-05	0.00747306	down	219	116	137	60	39	62	7.09502	3.90548	5.13909	2.74642	1.40806	2.68772	GO:0005575,GO:0005576	-	-
Glyma.08G197000	238.036	154.628	321.443	1.06088	7.63e-05	0.00747306	up	132	183	164	278	324	307	2.1973	3.16574	3.16094	6.53833	6.01046	6.83813	GO:0002682,GO:0002831,GO:0003674,GO:0003824,GO:0005575,GO:0005622,GO:0005623,GO:0005737,GO:0005783,GO:0005886,GO:0006950,GO:0008150,GO:0009611,GO:0010112,GO:0010178,GO:0010179,GO:0012505,GO:0016020,GO:0016787,GO:0016810,GO:0031347,GO:0032101,GO:0043226,GO:0043227,GO:0043229,GO:0043231,GO:0043900,GO:0044424,GO:0044444,GO:0044464,GO:0045088,GO:0048583,GO:0050776,GO:0050789,GO:0050896,GO:0065007,GO:…	ko:K14664,ko:K21604	-
Glyma.06G203800	191.716	121.537	261.895	1.10338	7.69e-05	0.00751527	up	158	76	163	191	262	291	1.62557	0.812586	1.94174	2.77644	3.00397	4.00612	GO:0000166,GO:0000959,GO:0003674,GO:0003676,GO:0003677,GO:0003697,GO:0003723,GO:0005488,GO:0005507,GO:0005524,GO:0005575,GO:0005622,GO:0005623,GO:0005737,GO:0005739,GO:0006139,GO:0006725,GO:0006807,GO:0006950,GO:0008144,GO:0008150,GO:0008152,GO:0009266,GO:0009409,GO:0009451,GO:0009628,GO:0009987,GO:0016070,GO:0016071,GO:0016553,GO:0016554,GO:0016556,GO:0017076,GO:0030554,GO:0032553,GO:0032555,GO:…	ko:K12741	ko03040,map03040
Glyma.11G149200	58.515	86.8936	30.1364	-1.53276	7.79e-05	0.00757901	down	139	45	105	24	34	28	2.16433	0.728162	1.89301	0.527989	0.589974	0.583376	-	-	-
Glyma.12G234800	133.371	76.0443	190.697	1.32865	7.85e-05	0.00759698	up	95	62	88	100	295	167	1.36962	0.928913	1.46898	2.03696	4.73963	3.22163	GO:0003674,GO:0004857,GO:0004866,GO:0004867,GO:0008150,GO:0009892,GO:0010466,GO:0010605,GO:0010951,GO:0015066,GO:0019222,GO:0030162,GO:0030234,GO:0030414,GO:0031323,GO:0031324,GO:0032268,GO:0032269,GO:0043086,GO:0044092,GO:0045861,GO:0048519,GO:0048523,GO:0050789,GO:0050790,GO:0050794,GO:0051171,GO:0051172,GO:0051246,GO:0051248,GO:0051336,GO:0051346,GO:0052547,GO:0052548,GO:0060255,GO:0061134,GO:…	-	-
Glyma.09G182400	27.1697	11.121	43.2183	1.9744	7.92e-05	0.00764807	up	12	12	11	36	67	23	0.181965	0.189101	0.193132	0.771284	1.13221	0.466676	GO:0002229,GO:0002237,GO:0002239,GO:0002682,GO:0002831,GO:0002833,GO:0003674,GO:0003676,GO:0003677,GO:0003700,GO:0005488,GO:0005575,GO:0005622,GO:0005623,GO:0005634,GO:0006355,GO:0006950,GO:0006952,GO:0008150,GO:0009314,GO:0009411,GO:0009416,GO:0009605,GO:0009607,GO:0009617,GO:0009628,GO:0009889,GO:0009987,GO:0010033,GO:0010112,GO:0010224,GO:0010337,GO:0010468,GO:0010556,GO:0010565,GO:0010817,GO:…	-	-
Glyma.01G004200	20.999	8.2843	33.7138	2.01774	8.27e-05	0.00793111	up	10	5	12	26	49	23	0.265944	0.138187	0.369511	0.976945	1.45222	0.818466	-	ko:K00588	ko00360,ko00940,ko00941,ko00945,ko01100,ko01110,map00360,map00940,map00941,map00945,map01100,map01110
Glyma.07G044900	23.2799	39.889	6.67076	-2.61741	8.93e-05	0.00854236	down	59	16	58	10	4	4	2.31625	0.65277	2.63643	0.554676	0.175001	0.210124	-	-	-
Glyma.13G340500	39.4754	16.6593	62.2914	1.91544	9.29e-05	0.00882824	up	13	17	22	59	91	30	0.250318	0.340177	0.490486	1.60512	1.9527	0.772951	GO:0005575,GO:0005622,GO:0005623,GO:0005737,GO:0005739,GO:0005740,GO:0005743,GO:0016020,GO:0019866,GO:0031090,GO:0031966,GO:0031967,GO:0031975,GO:0043226,GO:0043227,GO:0043229,GO:0043231,GO:0044422,GO:0044424,GO:0044429,GO:0044444,GO:0044446,GO:0044464	ko:K05863	ko04020,ko04022,ko04217,ko04218,ko05012,ko05016,ko05166,map04020,map04022,map04217,map04218,map05012,map05016,map05166
Glyma.19G187100	101.661	56.1508	147.172	1.40305	9.35e-05	0.00885508	up	43	73	56	95	177	152	0.621649	1.09675	0.937391	1.94047	2.85165	2.94038	GO:0003674,GO:0003824,GO:0005575,GO:0005622,GO:0005623,GO:0006629,GO:0008150,GO:0008152,GO:0008194,GO:0008202,GO:0009058,GO:0009314,GO:0009411,GO:0009416,GO:0009605,GO:0009607,GO:0009628,GO:0009636,GO:0009812,GO:0009813,GO:0010224,GO:0010817,GO:0016128,GO:0016131,GO:0016740,GO:0016757,GO:0016758,GO:0035251,GO:0042221,GO:0042440,GO:0042445,GO:0043207,GO:0043226,GO:0043227,GO:0043229,GO:0043231,GO:…	ko:K13496	ko01110,map01110
Glyma.08G267400	61.0229	29.4377	92.6082	1.67375	0.000101512	0.00953676	up	24	45	20	78	112	75	0.66893	1.30344	0.645439	3.07164	3.47884	2.79713	-	ko:K06689	ko04013,ko04120,ko04141,ko04624,map04013,map04120,map04141,map04624
Glyma.20G110500	93.6384	128.535	58.7419	-1.14122	0.000104026	0.00973745	down	187	107	123	61	46	56	4.13144	2.45669	3.14645	1.90413	1.13257	1.6555	-	-	-
Glyma.20G018800	251.917	134.291	369.544	1.46492	0.00010426	0.00973745	up	139	194	79	292	386	372	2.34246	3.39755	1.54149	6.95257	7.2492	8.38845	-	ko:K00512,ko:K07408,ko:K07409	ko00140,ko00232,ko00380,ko00591,ko00830,ko00980,ko00982,ko01100,ko01110,ko04913,ko04917,ko04927,ko04934,ko05204,map00140,map00232,map00380,map00591,map00830,map00980,map00982,map01100,map01110,map04913,map04917,map04927,map04934,map05204
Glyma.05G108500	57.3611	102.406	12.316	-3.06667	0.000106011	0.00987207	down	292	22	49	15	10	9	8.27111	0.647606	1.60706	0.600313	0.315665	0.341119	GO:0000140,GO:0003674,GO:0003824,GO:0004806,GO:0005575,GO:0005622,GO:0005623,GO:0005737,GO:0005783,GO:0005811,GO:0006629,GO:0006638,GO:0006639,GO:0006641,GO:0006644,GO:0006650,GO:0006654,GO:0006793,GO:0006796,GO:0008150,GO:0008152,GO:0008610,GO:0008654,GO:0009056,GO:0009058,GO:0009987,GO:0012505,GO:0016042,GO:0016298,GO:0016491,GO:0016614,GO:0016616,GO:0016787,GO:0016788,GO:0019433,GO:0019637,GO:…	-	-
Glyma.06G248900	83.0513	129.238	36.8649	-1.81589	0.000110093	0.0102223	down	235	54	147	40	41	23	4.31544	1.03052	3.12558	1.03782	0.839048	0.565154	-	-	-
Glyma.15G187800	47.1148	25.6279	68.6016	1.43139	0.000111217	0.0102967	up	23	28	29	71	77	46	0.625477	0.791314	0.91314	2.72802	2.33357	1.67388	-	ko:K03883	ko00190,ko01100,ko04714,ko04723,ko05012,map00190,map01100,map04714,map04723,map05012
Glyma.09G236800	25.7097	9.2266	42.1929	2.17201	0.000115904	0.0106994	up	16	4	11	31	69	24	0.498262	0.129451	0.396631	1.36397	2.3946	1.00007	GO:0003674,GO:0005488,GO:0005509,GO:0005575,GO:0005622,GO:0005623,GO:0005737,GO:0005739,GO:0043167,GO:0043169,GO:0043226,GO:0043227,GO:0043229,GO:0043231,GO:0044424,GO:0044444,GO:0044464,GO:0046872	ko:K02183	ko04014,ko04015,ko04016,ko04020,ko04022,ko04024,ko04070,ko04114,ko04218,ko04261,ko04270,ko04371,ko04626,ko04713,ko04720,ko04722,ko04728,ko04740,ko04744,ko04745,ko04750,ko04910,ko04912,ko04915,ko04916,ko04921,ko04922,ko04924,ko04925,ko04970,ko04971,ko05010,ko05031,ko05034,ko05133,ko05152,ko05167,ko05200,ko05214,ko05418,map04014,map04015,map04016,map04020,map04022,map04024,map04070,map04114,map0421…
Glyma.U031210	92.7045	123.534	61.8747	-1.00368	0.000118814	0.0108782	down	155	121	118	57	52	64	4.95498	4.01978	4.36765	2.57449	1.85251	2.73761	-	-	-
Glyma.10G161100	51.9143	24.4964	79.3323	1.68887	0.000118865	0.0108782	up	28	13	39	44	87	97	0.955545	0.461046	1.54104	2.12154	3.30871	4.42943	GO:0005575,GO:0005622,GO:0005623,GO:0005737,GO:0005739,GO:0005740,GO:0005743,GO:0005744,GO:0006605,GO:0006626,GO:0006810,GO:0006839,GO:0006886,GO:0006996,GO:0007005,GO:0008104,GO:0008150,GO:0009987,GO:0015031,GO:0015833,GO:0016020,GO:0016021,GO:0016043,GO:0017038,GO:0019866,GO:0030150,GO:0031090,GO:0031224,GO:0031300,GO:0031301,GO:0031304,GO:0031305,GO:0031966,GO:0031967,GO:0031975,GO:0032592,GO:…	ko:K17794	ko04212,map04212
Glyma.14G014300	224.649	147.961	301.338	1.02594	0.000120104	0.0109268	up	167	108	202	193	354	320	3.5712	2.4001	5.00156	5.83125	8.43622	9.15652	GO:0003674,GO:0003824,GO:0004721,GO:0005575,GO:0005622,GO:0005623,GO:0005737,GO:0005739,GO:0005740,GO:0005743,GO:0005744,GO:0006464,GO:0006470,GO:0006605,GO:0006626,GO:0006793,GO:0006796,GO:0006807,GO:0006810,GO:0006839,GO:0006886,GO:0006996,GO:0007005,GO:0008104,GO:0008150,GO:0008152,GO:0009987,GO:0015031,GO:0015833,GO:0016020,GO:0016043,GO:0016311,GO:0016787,GO:0016788,GO:0016791,GO:0017038,GO:…	ko:K17496	-
Glyma.08G076400	46.5125	19.3166	73.7085	1.93916	0.000129258	0.0115901	up	10	18	32	65	53	87	0.117554	0.219897	0.435556	1.07959	0.694322	1.36849	-	ko:K01590	ko00340,ko01100,ko01110,map00340,map01100,map01110
Glyma.16G042000	934.902	574.109	1295.69	1.17419	0.000129555	0.0115901	up	706	385	774	697	1736	1342	19.8722	11.2618	25.2254	27.7191	54.4549	50.5447	GO:0003674,GO:0003824,GO:0004033,GO:0005575,GO:0005622,GO:0005623,GO:0005737,GO:0008106,GO:0008150,GO:0008152,GO:0009507,GO:0009536,GO:0016491,GO:0016614,GO:0016616,GO:0043226,GO:0043227,GO:0043229,GO:0043231,GO:0044424,GO:0044444,GO:0044464,GO:0055114	ko:K00059	ko00061,ko00333,ko00780,ko01040,ko01100,ko01130,ko01212,map00061,map00333,map00780,map01040,map01100,map01130,map01212
Glyma.18G063200	231.668	331.557	131.78	-1.33676	0.000133081	0.011839	down	523	260	301	159	88	114	9.66077	4.99104	6.43772	4.14967	1.8115	2.81772	GO:0000325,GO:0003674,GO:0005215,GO:0005575,GO:0005622,GO:0005623,GO:0005737,GO:0005773,GO:0005774,GO:0006793,GO:0006810,GO:0006811,GO:0006812,GO:0006816,GO:0006873,GO:0006874,GO:0006875,GO:0006882,GO:0008150,GO:0008152,GO:0008324,GO:0009605,GO:0009607,GO:0009624,GO:0009705,GO:0009987,GO:0010035,GO:0010038,GO:0015075,GO:0015077,GO:0015078,GO:0015085,GO:0015291,GO:0015297,GO:0015298,GO:0015299,GO:…	ko:K07300	-
Glyma.11G241900	25.0607	38.3131	11.8083	-1.68108	0.000134735	0.0119195	down	41	44	35	9	15	10	4.70497	5.24727	4.65047	1.45922	1.91827	1.53552	GO:0000105,GO:0003674,GO:0003824,GO:0004635,GO:0004636,GO:0005575,GO:0005622,GO:0005623,GO:0005737,GO:0006082,GO:0006520,GO:0006547,GO:0006725,GO:0006807,GO:0008150,GO:0008152,GO:0008652,GO:0009058,GO:0009507,GO:0009532,GO:0009536,GO:0009570,GO:0009987,GO:0016053,GO:0016462,GO:0016787,GO:0016810,GO:0016814,GO:0016817,GO:0016818,GO:0018130,GO:0019238,GO:0019438,GO:0019752,GO:0034641,GO:0043226,GO:…	ko:K01772,ko:K11755	ko00340,ko00860,ko01100,ko01110,ko01230,map00340,map00860,map01100,map01110,map01230
Glyma.06G078700	39.1872	56.5375	21.8369	-1.37586	0.000142229	0.012513	down	82	49	52	15	21	26	2.38525	1.48123	1.75138	0.616478	0.680747	1.01199	-	-	-
Glyma.18G280700	262.128	354.706	169.55	-1.06594	0.000144315	0.0126616	down	419	412	284	159	144	171	3.16073	3.22982	2.48055	1.69464	1.21055	1.72605	GO:0000003,GO:0003006,GO:0003674,GO:0003676,GO:0003677,GO:0003700,GO:0005488,GO:0006355,GO:0007275,GO:0008150,GO:0009791,GO:0009889,GO:0009908,GO:0010468,GO:0010556,GO:0019219,GO:0019222,GO:0022414,GO:0031323,GO:0031326,GO:0032501,GO:0032502,GO:0048367,GO:0048608,GO:0048731,GO:0048856,GO:0050789,GO:0050794,GO:0051171,GO:0051252,GO:0060255,GO:0061458,GO:0065007,GO:0080090,GO:0090567,GO:0097159,GO:…	-	-
Glyma.03G193500	58.6982	36.4446	80.9518	1.16155	0.000160959	0.01393	up	38	37	40	53	90	89	0.336863	0.340862	0.410568	0.663821	0.889116	1.0557	-	ko:K20624	-
Glyma.02G108800	108.241	70.3159	146.167	1.05379	0.000164522	0.0141614	up	75	52	99	110	147	158	0.979824	0.705988	1.49754	2.03042	2.14018	2.76202	GO:0000981,GO:0000988,GO:0000989,GO:0001067,GO:0001076,GO:0001101,GO:0001134,GO:0001135,GO:0003674,GO:0003676,GO:0003677,GO:0003700,GO:0005488,GO:0005575,GO:0005622,GO:0005623,GO:0005634,GO:0006355,GO:0006357,GO:0006950,GO:0006952,GO:0006970,GO:0008150,GO:0009414,GO:0009415,GO:0009605,GO:0009607,GO:0009617,GO:0009620,GO:0009628,GO:0009651,GO:0009719,GO:0009723,GO:0009725,GO:0009733,GO:0009737,GO:…	ko:K09422	-
Glyma.15G187666	27.9361	13.5753	42.2968	1.64471	0.000167622	0.0143492	up	19	16	8	40	41	38	2.04549	1.79007	0.997215	6.08428	4.91896	5.47405	-	-	-
Glyma.17G097100	52.8712	71.739	34.0034	-1.07902	0.000172098	0.0146018	down	80	68	80	32	35	29	1.61174	1.42371	1.86617	0.910881	0.785814	0.781782	GO:0005575,GO:0005622,GO:0005623,GO:0005737,GO:0005739,GO:0005740,GO:0005741,GO:0016020,GO:0019867,GO:0031090,GO:0031966,GO:0031967,GO:0031968,GO:0031975,GO:0043226,GO:0043227,GO:0043229,GO:0043231,GO:0044422,GO:0044424,GO:0044429,GO:0044444,GO:0044446,GO:0044464,GO:0098588,GO:0098805	ko:K15040	ko04020,ko04022,ko04216,ko04217,ko04218,ko04621,ko04979,ko05012,ko05016,ko05166,map04020,map04022,map04216,map04217,map04218,map04621,map04979,map05012,map05016,map05166
Glyma.07G050600	47.3968	67.0572	27.7365	-1.26507	0.00017239	0.0146018	down	84	60	71	15	32	33	1.55899	1.15724	1.52573	0.393333	0.66185	0.81952	GO:0000003,GO:0003674,GO:0003700,GO:0006355,GO:0008150,GO:0009832,GO:0009834,GO:0009889,GO:0009891,GO:0009893,GO:0009900,GO:0009987,GO:0010047,GO:0010468,GO:0010556,GO:0010557,GO:0010604,GO:0010628,GO:0019219,GO:0019222,GO:0022414,GO:0031323,GO:0031325,GO:0031326,GO:0031328,GO:0032501,GO:0032504,GO:0042546,GO:0044085,GO:0045893,GO:0045935,GO:0048518,GO:0048522,GO:0048609,GO:0050789,GO:0050794,GO:…	-	-
Glyma.14G201200	93.4747	57.829	129.12	1.14667	0.000174699	0.0147581	up	98	40	53	123	124	116	1.81452	0.769667	1.13623	3.21771	2.55861	2.87393	-	-	-
Glyma.19G245500	30.0927	14.939	45.2463	1.61394	0.000177852	0.0149848	up	19	18	10	29	52	49	0.739424	0.727981	0.450605	1.59457	2.25522	2.55163	GO:0002376,GO:0003674,GO:0003824,GO:0004518,GO:0004540,GO:0005488,GO:0006139,GO:0006725,GO:0006807,GO:0006950,GO:0006952,GO:0006955,GO:0006970,GO:0008061,GO:0008144,GO:0008150,GO:0008152,GO:0009605,GO:0009607,GO:0009615,GO:0009620,GO:0009627,GO:0009628,GO:0009651,GO:0009719,GO:0009723,GO:0009725,GO:0009814,GO:0009817,GO:0009987,GO:0010033,GO:0016070,GO:0016787,GO:0016788,GO:0034641,GO:0042221,GO:…	-	-
Glyma.16G085600	547.895	779.793	315.998	-1.30325	0.000183611	0.0154291	down	1375	635	553	293	418	196	33.0593	15.8662	15.3947	9.95325	11.1999	6.30565	-	-	-
Glyma.02G028600	116.026	45.4576	186.595	2.04162	0.000188551	0.0157874	up	50	45	49	77	404	89	1.05839	0.989906	1.20095	2.30288	9.5302	2.52085	-	-	-
Glyma.17G030100	44.5305	16.6647	72.3963	2.1249	0.0001894	0.0157906	up	16	14	23	55	134	26	0.610538	0.555173	1.01619	2.96525	5.69828	1.32754	-	-	-
Glyma.02G282300	98.0363	132.589	63.4834	-1.05955	0.000190287	0.0158232	down	185	131	109	55	80	47	37.8805	27.8755	25.842	15.9116	18.255	12.8773	-	-	-
Glyma.14G084300	54.776	31.9973	77.5548	1.2676	0.000195468	0.0161276	up	47	21	37	50	84	88	0.370515	0.172042	0.337727	0.556909	0.737961	0.928267	GO:0001101,GO:0003674,GO:0003700,GO:0006355,GO:0006950,GO:0008150,GO:0009414,GO:0009415,GO:0009628,GO:0009889,GO:0010035,GO:0010468,GO:0010556,GO:0019219,GO:0019222,GO:0031323,GO:0031326,GO:0042221,GO:0050789,GO:0050794,GO:0050896,GO:0051171,GO:0051252,GO:0060255,GO:0065007,GO:0080090,GO:0140110,GO:1901700,GO:1903506,GO:2000112,GO:2001141	-	-
Glyma.05G204600	1116	597.863	1634.15	1.45037	0.000197454	0.0162494	up	1028	555	365	1685	2086	890	36.9328	20.7214	15.1834	85.5314	83.518	42.785	GO:0002831,GO:0006950,GO:0006952,GO:0008150,GO:0009605,GO:0009607,GO:0009620,GO:0031341,GO:0031343,GO:0031347,GO:0032101,GO:0040008,GO:0042268,GO:0043207,GO:0043900,GO:0043901,GO:0043902,GO:0043903,GO:0044126,GO:0044130,GO:0044144,GO:0044146,GO:0045919,GO:0045926,GO:0048518,GO:0048519,GO:0048522,GO:0048583,GO:0050789,GO:0050794,GO:0050832,GO:0050896,GO:0051704,GO:0051707,GO:0051709,GO:0051710,GO:…	-	-
Glyma.12G100600	22.3788	39.3242	5.4334	-2.86217	0.000213139	0.0173165	down	17	70	28	6	4	5	0.64712	2.76912	1.2341	0.322696	0.169685	0.254676	-	-	-
Glyma.18G023600	38.0528	56.4854	19.6202	-1.53383	0.000217226	0.0176036	down	69	45	68	13	14	28	0.785768	0.532556	0.896623	0.209168	0.177672	0.426664	GO:0003674,GO:0003824,GO:0008150,GO:0008152,GO:0010035,GO:0010038,GO:0016491,GO:0016722,GO:0042221,GO:0046688,GO:0050896,GO:0055114	ko:K05909	-
Glyma.17G043200	239.736	335.423	144.05	-1.22475	0.00022437	0.0181364	down	546	247	309	167	107	123	6.02933	2.83453	3.95085	2.60555	1.31676	1.81746	GO:0003674,GO:0003824,GO:0004175,GO:0004190,GO:0006508,GO:0006807,GO:0008150,GO:0008152,GO:0008233,GO:0009056,GO:0009057,GO:0016787,GO:0019538,GO:0030163,GO:0043170,GO:0044238,GO:0070001,GO:0070011,GO:0071704,GO:0140096,GO:1901564,GO:1901565,GO:1901575	ko:K08245	-
Glyma.15G118000	88.4102	139.998	36.8219	-1.92007	0.00025276	0.0199749	down	59	161	207	22	49	36	0.486156	1.37866	1.97492	0.256125	0.449952	0.396925	GO:0003002,GO:0003674,GO:0005488,GO:0005515,GO:0005575,GO:0005622,GO:0005623,GO:0005856,GO:0005874,GO:0006996,GO:0007010,GO:0007275,GO:0007389,GO:0008017,GO:0008092,GO:0008150,GO:0009832,GO:0009987,GO:0010051,GO:0015630,GO:0015631,GO:0016043,GO:0032501,GO:0032502,GO:0042546,GO:0043226,GO:0043228,GO:0043229,GO:0043232,GO:0044085,GO:0044422,GO:0044424,GO:0044430,GO:0044446,GO:0044464,GO:0048856,GO:…	-	-
Glyma.05G211600	31.5987	13.7314	49.4661	1.86154	0.000266704	0.0208697	up	15	16	12	51	69	22	0.503669	0.558318	0.466543	2.41953	2.58196	0.988461	-	-	-
Glyma.15G211800	484.745	668.147	301.344	-1.1495	0.000276501	0.0214258	down	909	768	440	284	254	304	16.5374	14.5202	9.26854	7.30007	5.14971	7.40046	GO:0003674,GO:0005215,GO:0005575,GO:0005623,GO:0005886,GO:0005887,GO:0006810,GO:0008150,GO:0008643,GO:0015144,GO:0016020,GO:0016021,GO:0022857,GO:0031224,GO:0031226,GO:0034219,GO:0044425,GO:0044459,GO:0044464,GO:0051119,GO:0051179,GO:0051234,GO:0055085,GO:0071702,GO:0071944	ko:K15382	-
Glyma.18G210000	63.2094	88.1984	38.2203	-1.1926	0.000285125	0.0220404	down	98	75	109	23	57	32	2.56061	2.0365	3.29761	0.849084	1.65973	1.11879	GO:0001101,GO:0006950,GO:0006952,GO:0008150,GO:0009605,GO:0009607,GO:0009620,GO:0009719,GO:0009725,GO:0009751,GO:0010033,GO:0014070,GO:0042221,GO:0042493,GO:0043207,GO:0046677,GO:0050832,GO:0050896,GO:0051704,GO:0051707,GO:0098542,GO:1901700	-	-
Glyma.10G046200	140.63	195.308	85.9514	-1.18202	0.000295159	0.0227608	down	284	116	243	53	117	80	6.55171	2.781	6.4908	1.7275	3.00793	2.4695	-	-	-
Glyma.17G047900	27.1149	40.305	13.9248	-1.53353	0.000297756	0.0229056	down	58	27	47	9	16	15	0.668028	0.323175	0.626788	0.146459	0.205368	0.231175	GO:0000003,GO:0001558,GO:0003006,GO:0003674,GO:0003824,GO:0004672,GO:0004674,GO:0005488,GO:0005515,GO:0005575,GO:0005622,GO:0005623,GO:0005737,GO:0005886,GO:0005911,GO:0006464,GO:0006468,GO:0006793,GO:0006796,GO:0006807,GO:0006935,GO:0008150,GO:0008152,GO:0009506,GO:0009605,GO:0009856,GO:0009987,GO:0010183,GO:0010769,GO:0016020,GO:0016301,GO:0016310,GO:0016740,GO:0016772,GO:0016773,GO:0019538,GO:…	ko:K04733	ko04010,ko04064,ko04620,ko04621,ko04624,ko04722,ko05133,ko05140,ko05142,ko05145,ko05152,ko05162,ko05164,map04010,map04064,map04620,map04621,map04624,map04722,map05133,map05140,map05142,map05145,map05152,map05162,map05164
Glyma.07G219000	274.451	157.578	391.324	1.31225	0.000303088	0.0232596	up	157	102	249	210	491	434	7.47497	5.04682	13.7267	14.1265	26.0518	27.6492	GO:0003674,GO:0005488,GO:0005507,GO:0005515,GO:0005575,GO:0005622,GO:0005623,GO:0005737,GO:0005739,GO:0005759,GO:0006457,GO:0006458,GO:0006950,GO:0006986,GO:0008150,GO:0009266,GO:0009408,GO:0009628,GO:0009987,GO:0010033,GO:0031974,GO:0035966,GO:0042221,GO:0043167,GO:0043169,GO:0043226,GO:0043227,GO:0043229,GO:0043231,GO:0043233,GO:0044422,GO:0044424,GO:0044429,GO:0044444,GO:0044446,GO:0044464,GO:…	ko:K04078	-
Glyma.16G029400	66.2703	36.5929	95.9477	1.39849	0.000304587	0.0233184	up	31	35	49	52	106	118	0.881284	1.03402	1.6129	2.08864	3.3582	4.48868	-	-	-
Glyma.09G225400	49.9256	28.0174	71.8338	1.35475	0.000312369	0.0238569	up	30	26	33	81	52	65	0.421834	0.379928	0.537267	1.60921	0.814836	1.22297	GO:0003674,GO:0003824,GO:0005575,GO:0005622,GO:0005623,GO:0005737,GO:0005773,GO:0006725,GO:0006807,GO:0007275,GO:0008150,GO:0008152,GO:0009056,GO:0009308,GO:0009653,GO:0009690,GO:0009791,GO:0009823,GO:0009888,GO:0009987,GO:0010016,GO:0010103,GO:0010374,GO:0010817,GO:0016491,GO:0016645,GO:0019139,GO:0032501,GO:0032502,GO:0034754,GO:0042445,GO:0042447,GO:0043226,GO:0043227,GO:0043229,GO:0043231,GO:…	ko:K00279	ko00908,map00908
Glyma.15G162600	232.354	153.417	311.29	1.01766	0.000315254	0.0240197	up	208	97	197	209	323	356	1.62217	0.786164	1.77892	2.30296	2.80726	3.71507	GO:0005575,GO:0005623,GO:0005886,GO:0016020,GO:0044464,GO:0071944	ko:K01535	ko00190,map00190
Glyma.05G018800	71.6629	47.5299	95.7958	1.00519	0.000318079	0.0241771	up	65	33	57	68	113	94	1.69553	0.89457	1.72157	2.50615	3.28487	3.28098	GO:0000003,GO:0003006,GO:0003674,GO:0003700,GO:0006355,GO:0007275,GO:0008150,GO:0009888,GO:0009889,GO:0009909,GO:0009911,GO:0010073,GO:0010074,GO:0010077,GO:0010154,GO:0010468,GO:0010556,GO:0019219,GO:0019222,GO:0019827,GO:0022414,GO:0031323,GO:0031326,GO:0032501,GO:0032502,GO:0048507,GO:0048518,GO:0048580,GO:0048582,GO:0048608,GO:0048731,GO:0048831,GO:0048856,GO:0050789,GO:0050793,GO:0050794,GO:…	ko:K09264	-
Glyma.07G048300	62.6267	37.916	87.3374	1.18852	0.000336317	0.025374	up	62	21	43	71	98	80	1.95015	0.686441	1.56603	3.1553	3.43518	3.36705	GO:0005575,GO:0005622,GO:0005623,GO:0005737,GO:0044424,GO:0044464	ko:K01507	ko00190,map00190
Glyma.20G105500	15.1565	5.99141	24.3217	1.99239	0.000371704	0.0275945	up	10	3	7	16	29	25	0.184936	0.0576569	0.149891	0.41807	0.597677	0.61865	-	-	-
Glyma.13G361200	102.612	140.848	64.3757	-1.13283	0.000375599	0.0277872	down	202	135	116	48	53	80	2.77923	1.93025	1.84793	0.933083	0.812634	1.47281	GO:0003674,GO:0003700,GO:0005488,GO:0005515,GO:0005575,GO:0005622,GO:0005623,GO:0005634,GO:0006355,GO:0007154,GO:0007165,GO:0008150,GO:0009719,GO:0009725,GO:0009733,GO:0009734,GO:0009755,GO:0009889,GO:0009987,GO:0010033,GO:0010468,GO:0010556,GO:0019219,GO:0019222,GO:0023052,GO:0031323,GO:0031326,GO:0032870,GO:0042221,GO:0042802,GO:0043226,GO:0043227,GO:0043229,GO:0043231,GO:0044424,GO:0044464,GO:…	ko:K14484	ko04075,map04075
Glyma.13G048200	34.9133	62.9093	6.91735	-3.14832	0.00038437	0.0283366	down	106	47	54	2	20	0	2.32711	1.0723	1.37266	0.0620366	0.489315	0	GO:0001101,GO:0003674,GO:0003824,GO:0006082,GO:0006629,GO:0006720,GO:0006721,GO:0007154,GO:0007165,GO:0008150,GO:0008152,GO:0008299,GO:0008610,GO:0009056,GO:0009058,GO:0009314,GO:0009416,GO:0009628,GO:0009685,GO:0009686,GO:0009719,GO:0009725,GO:0009739,GO:0009740,GO:0009755,GO:0009850,GO:0009852,GO:0009987,GO:0010033,GO:0010476,GO:0010817,GO:0016053,GO:0016101,GO:0016102,GO:0016114,GO:0016491,GO:…	-	-
Glyma.08G206400	26.789	41.1688	12.4093	-1.75309	0.000395365	0.0290799	down	63	39	31	13	7	14	3.05997	1.96856	1.74339	0.892125	0.378896	0.909885	-	-	-
Glyma.08G210700	194.216	276.152	112.28	-1.29583	0.000405518	0.0296223	down	246	395	202	96	122	101	6.00214	10.0156	5.70661	3.30939	3.31724	3.29742	GO:0003674,GO:0003824,GO:0004842,GO:0005488,GO:0005515,GO:0006355,GO:0006464,GO:0006508,GO:0006511,GO:0006807,GO:0008134,GO:0008150,GO:0008152,GO:0009056,GO:0009057,GO:0009889,GO:0009987,GO:0010468,GO:0010498,GO:0010556,GO:0016567,GO:0016740,GO:0019219,GO:0019222,GO:0019538,GO:0019787,GO:0019941,GO:0030163,GO:0031146,GO:0031323,GO:0031326,GO:0032446,GO:0036211,GO:0043161,GO:0043170,GO:0043412,GO:…	-	-
Glyma.04G063100	25.6549	12.9847	38.3251	1.5482	0.00040553	0.0296223	up	15	9	18	35	31	41	0.177867	0.110905	0.247133	0.586377	0.409648	0.650533	GO:0003674,GO:0003824,GO:0004672,GO:0004674,GO:0004675,GO:0004888,GO:0005575,GO:0005623,GO:0005886,GO:0006464,GO:0006468,GO:0006793,GO:0006796,GO:0006807,GO:0007154,GO:0007165,GO:0007166,GO:0007167,GO:0007178,GO:0008150,GO:0008152,GO:0009987,GO:0016020,GO:0016301,GO:0016310,GO:0016740,GO:0016772,GO:0016773,GO:0019199,GO:0019538,GO:0023052,GO:0036211,GO:0038023,GO:0043170,GO:0043412,GO:0044237,GO:…	-	-
Glyma.04G147000	128.251	77.5938	178.907	1.20086	0.000410092	0.029887	up	117	46	93	101	222	195	1.05723	0.431964	0.973018	1.28946	2.23553	2.35776	-	ko:K14515	ko04016,ko04075,map04016,map04075
MSTRG.22257	53.2993	31.094	75.5045	1.28007	0.000425516	0.0307298	up	40	22	39	47	112	62	0.944332	0.539753	1.06607	1.56772	2.94666	1.95857	-	-	-
MSTRG.27635	49.6376	90.3931	8.88202	-3.35878	0.000427964	0.0308367	down	7	88	180	14	6	4	0.1413	1.84601	4.207	0.399281	0.134971	0.108041	-	-	-
Glyma.14G002800	84.8729	41.5776	128.168	1.62446	0.000431226	0.0310015	up	46	25	64	66	225	91	1.69541	0.957556	2.7312	3.4369	9.24157	4.48788	-	-	-
Glyma.15G012700	33.131	49.7213	16.5406	-1.57986	0.000439482	0.031524	down	82	44	36	9	21	18	2.28755	1.27561	1.16283	0.354736	0.652863	0.67191	GO:0003674,GO:0003700,GO:0005488,GO:0005515,GO:0005575,GO:0005622,GO:0005623,GO:0005634,GO:0006355,GO:0007154,GO:0007165,GO:0008150,GO:0009719,GO:0009725,GO:0009733,GO:0009734,GO:0009755,GO:0009889,GO:0009987,GO:0010033,GO:0010468,GO:0010556,GO:0019219,GO:0019222,GO:0023052,GO:0031323,GO:0031326,GO:0032870,GO:0042221,GO:0042802,GO:0043226,GO:0043227,GO:0043229,GO:0043231,GO:0044424,GO:0044464,GO:…	ko:K14484	ko04075,map04075
Glyma.06G005000	108.082	147.9	68.2635	-1.11937	0.00044697	0.0319103	down	212	155	106	64	59	68	3.21782	2.44492	1.86289	1.3725	0.997986	1.38108	GO:0002252,GO:0002376,GO:0003674,GO:0005488,GO:0005515,GO:0005575,GO:0005622,GO:0005623,GO:0005737,GO:0005768,GO:0005769,GO:0005783,GO:0005886,GO:0006810,GO:0006811,GO:0006812,GO:0006950,GO:0006952,GO:0008150,GO:0009605,GO:0009607,GO:0009615,GO:0012505,GO:0015693,GO:0016020,GO:0030001,GO:0031410,GO:0031982,GO:0043207,GO:0043226,GO:0043227,GO:0043229,GO:0043231,GO:0043621,GO:0044424,GO:0044444,GO:…	-	-
Glyma.10G098500	31.6049	18.1508	45.0591	1.31956	0.000447875	0.0319103	up	24	18	16	30	56	44	0.505634	0.394099	0.390302	0.893002	1.3148	1.2404	GO:0005575,GO:0005622,GO:0005623,GO:0005737,GO:0005739,GO:0005740,GO:0005743,GO:0016020,GO:0019866,GO:0031090,GO:0031966,GO:0031967,GO:0031975,GO:0043226,GO:0043227,GO:0043229,GO:0043231,GO:0044422,GO:0044424,GO:0044429,GO:0044444,GO:0044446,GO:0044464	ko:K03881	ko00190,ko01100,ko04714,ko04723,ko05012,map00190,map01100,map04714,map04723,map05012
Glyma.13G346700	58.9989	22.3941	95.6038	2.07434	0.000452438	0.0321635	up	58	8	12	93	101	76	1.66548	0.238731	0.398977	3.77312	3.23206	2.92016	GO:0000003,GO:0003006,GO:0003674,GO:0003824,GO:0004553,GO:0004568,GO:0005575,GO:0005618,GO:0005623,GO:0006950,GO:0007275,GO:0008150,GO:0009605,GO:0009607,GO:0009611,GO:0009617,GO:0009790,GO:0009791,GO:0009793,GO:0010154,GO:0010262,GO:0016787,GO:0016798,GO:0022414,GO:0030312,GO:0032501,GO:0032502,GO:0043207,GO:0044464,GO:0048316,GO:0048608,GO:0048731,GO:0048856,GO:0050896,GO:0051704,GO:0051707,GO:…	ko:K01183	ko00520,ko01100,map00520,map01100
Glyma.02G145700	52.2042	73.2388	31.1696	-1.24863	0.000481012	0.0337429	down	105	63	69	32	21	33	1.63411	1.01892	1.24336	0.703636	0.364215	0.687208	GO:0003674,GO:0005488,GO:0005575,GO:0016020,GO:0019863,GO:0019865,GO:0044877	-	-
Glyma.04G177900	180.024	117.105	242.944	1.05618	0.000486148	0.0339536	up	91	107	170	185	273	236	2.84802	3.48011	6.16037	8.18049	9.52162	9.88317	GO:0000156,GO:0000160,GO:0003674,GO:0005575,GO:0005622,GO:0005623,GO:0005634,GO:0005737,GO:0006355,GO:0007154,GO:0007165,GO:0007623,GO:0008150,GO:0009314,GO:0009416,GO:0009628,GO:0009639,GO:0009719,GO:0009725,GO:0009735,GO:0009736,GO:0009755,GO:0009889,GO:0009987,GO:0010033,GO:0010114,GO:0010200,GO:0010243,GO:0010468,GO:0010556,GO:0019219,GO:0019222,GO:0019827,GO:0023052,GO:0031323,GO:0031326,GO:…	ko:K14492	ko04075,map04075
Glyma.02G042000	18.5695	7.07419	30.0647	2.04274	0.000493184	0.0343696	up	14	3	7	33	22	28	0.218424	0.0486408	0.126452	0.727432	0.382509	0.584538	GO:0000096,GO:0000097,GO:0000103,GO:0003674,GO:0003824,GO:0005575,GO:0005622,GO:0005623,GO:0005737,GO:0005829,GO:0006082,GO:0006520,GO:0006534,GO:0006790,GO:0006807,GO:0008150,GO:0008152,GO:0008374,GO:0008652,GO:0009001,GO:0009058,GO:0009069,GO:0009070,GO:0009987,GO:0016053,GO:0016407,GO:0016412,GO:0016413,GO:0016740,GO:0016746,GO:0016747,GO:0019344,GO:0019752,GO:0043436,GO:0044237,GO:0044238,GO:…	ko:K00640	ko00270,ko00920,ko01100,ko01110,ko01120,ko01200,ko01230,ko05111,map00270,map00920,map01100,map01110,map01120,map01200,map01230,map05111
Glyma.11G123300	111.575	187.533	35.6174	-2.40542	0.000503708	0.0350264	down	423	123	88	62	20	13	19.6907	5.95022	4.74307	4.07773	1.03752	0.809742	-	-	-
Glyma.01G217700	52.7188	19.379	86.0586	2.16406	0.000512652	0.0355707	up	18	24	18	25	180	58	0.497273	0.689035	0.575773	0.975818	5.54168	2.14404	GO:0005575,GO:0005576	-	-
Glyma.14G192800	28.4799	15.8711	41.0888	1.36033	0.000521713	0.0361207	up	22	10	20	31	50	37	0.425183	0.200845	0.447547	0.846488	1.07688	0.956835	GO:0001101,GO:0003674,GO:0003824,GO:0005575,GO:0005622,GO:0005623,GO:0005737,GO:0005829,GO:0006066,GO:0006082,GO:0006629,GO:0006714,GO:0006720,GO:0006721,GO:0006950,GO:0008150,GO:0008152,GO:0008194,GO:0009414,GO:0009415,GO:0009628,GO:0009687,GO:0009819,GO:0009987,GO:0010029,GO:0010030,GO:0010035,GO:0010294,GO:0016740,GO:0016757,GO:0016758,GO:0019752,GO:0032787,GO:0035251,GO:0042221,GO:0042592,GO:…	ko:K08237	-
Glyma.19G228200	36.623	22.1171	51.1289	1.223	0.000526859	0.0363978	up	24	22	24	36	68	44	0.316447	0.301453	0.366401	0.670653	0.999182	0.776291	GO:0005575,GO:0005622,GO:0005623,GO:0005737,GO:0005768,GO:0010008,GO:0012505,GO:0016020,GO:0031090,GO:0031410,GO:0031982,GO:0043226,GO:0043227,GO:0043229,GO:0044422,GO:0044424,GO:0044433,GO:0044440,GO:0044444,GO:0044446,GO:0044464,GO:0097708,GO:0098588,GO:0098805	ko:K20285	-
MSTRG.28840	25.3433	12.1804	38.5062	1.66968	0.000538259	0.036945	up	15	11	13	18	55	40	0.655402	0.499479	0.657682	1.11121	2.67809	2.33862	-	-	-
MSTRG.9916	49.7443	26.7678	72.7209	1.45475	0.000543277	0.0372092	up	24	32	27	42	68	97	0.737135	1.02139	0.960186	1.8226	2.32751	3.98648	GO:0000228,GO:0000785,GO:0000790,GO:0000791,GO:0002252,GO:0002376,GO:0003674,GO:0003676,GO:0003682,GO:0003723,GO:0003824,GO:0004518,GO:0004519,GO:0004521,GO:0004540,GO:0005488,GO:0005575,GO:0005622,GO:0005623,GO:0005634,GO:0005654,GO:0005694,GO:0005719,GO:0005730,GO:0006139,GO:0006259,GO:0006304,GO:0006305,GO:0006306,GO:0006325,GO:0006342,GO:0006355,GO:0006396,GO:0006464,GO:0006479,GO:0006725,GO:…	ko:K11593	-
Glyma.01G097900	267.984	382.403	153.565	-1.31206	0.000554618	0.0379045	down	309	519	341	105	231	113	3.1207	5.44714	3.98753	1.49827	2.59987	1.52706	GO:0000741,GO:0003674,GO:0003824,GO:0004842,GO:0005575,GO:0005623,GO:0005886,GO:0005911,GO:0006464,GO:0006807,GO:0006996,GO:0006997,GO:0007275,GO:0008150,GO:0008152,GO:0009506,GO:0009553,GO:0009559,GO:0009561,GO:0009605,GO:0009606,GO:0009628,GO:0009629,GO:0009630,GO:0009987,GO:0010197,GO:0016020,GO:0016043,GO:0016567,GO:0016740,GO:0019538,GO:0019787,GO:0022622,GO:0030054,GO:0030154,GO:0032446,GO:…	-	-
Glyma.14G216500	124.348	174.977	73.7199	-1.25049	0.000561476	0.038291	down	284	88	211	68	87	55	2.83893	0.91417	2.44217	0.960399	0.969176	0.735668	GO:0000988,GO:0000989,GO:0003674,GO:0003676,GO:0003677,GO:0003700,GO:0005488,GO:0005575,GO:0005622,GO:0005623,GO:0005634,GO:0006355,GO:0007275,GO:0008150,GO:0009314,GO:0009416,GO:0009628,GO:0009639,GO:0009640,GO:0009641,GO:0009791,GO:0009889,GO:0010468,GO:0010556,GO:0019219,GO:0019222,GO:0031323,GO:0031326,GO:0032501,GO:0032502,GO:0043226,GO:0043227,GO:0043229,GO:0043231,GO:0043565,GO:0044424,GO:…	-	-
Glyma.13G359200	59.6747	82.2093	37.14	-1.15526	0.000572052	0.0389289	down	104	87	70	39	29	35	1.30639	1.13571	1.01811	0.692166	0.40596	0.588288	-	-	-
Glyma.14G138300	82.0031	54.2008	109.805	1.00892	0.000574472	0.0390102	up	75	32	71	88	122	103	0.64817	0.287399	0.710464	1.07453	1.17499	1.1911	GO:0003674,GO:0003824,GO:0005575,GO:0005622,GO:0005623,GO:0005737,GO:0005829,GO:0005911,GO:0005975,GO:0006793,GO:0006796,GO:0008150,GO:0008152,GO:0009506,GO:0009702,GO:0009987,GO:0016301,GO:0016310,GO:0016740,GO:0016772,GO:0016773,GO:0019200,GO:0030054,GO:0044237,GO:0044238,GO:0044262,GO:0044424,GO:0044444,GO:0044464,GO:0046835,GO:0055044,GO:0071704	ko:K12446	ko00520,ko01100,map00520,map01100
Glyma.08G312000	107.167	161.872	52.4609	-1.6253	0.000581666	0.0392476	down	128	237	126	63	56	28	1.96762	3.78606	2.24263	1.36829	0.959326	0.575933	-	ko:K13065	ko00940,ko00941,ko00945,ko01100,ko01110,map00940,map00941,map00945,map01100,map01110
Glyma.14G220100	49.977	29.9307	70.0233	1.22235	0.000587343	0.0395469	up	46	22	30	47	100	57	1.27644	0.634413	0.963871	1.84266	3.09235	2.11641	-	-	-
Glyma.05G211502	25.0374	12.813	37.2618	1.52289	0.000593564	0.0397975	up	21	10	11	29	33	43	0.206885	0.10238	0.125475	0.403657	0.362301	0.566839	GO:0000166,GO:0003674,GO:0005488,GO:0005524,GO:0005575,GO:0005622,GO:0005623,GO:0005737,GO:0005739,GO:0006950,GO:0008144,GO:0008150,GO:0009266,GO:0009409,GO:0009507,GO:0009526,GO:0009532,GO:0009536,GO:0009570,GO:0009628,GO:0010035,GO:0010038,GO:0010319,GO:0017076,GO:0030554,GO:0031967,GO:0031975,GO:0032553,GO:0032555,GO:0032559,GO:0035639,GO:0036094,GO:0042221,GO:0043167,GO:0043168,GO:0043226,GO:…	ko:K08232	ko00053,ko01100,map00053,map01100
Glyma.14G205600	30.2953	16.9354	43.6553	1.36818	0.000600186	0.040157	up	17	14	23	31	43	50	0.278984	0.238762	0.437032	0.718783	0.786402	1.09795	-	ko:K13434	ko04626,map04626
Glyma.17G151500	133.541	181.88	85.2031	-1.1018	0.000628525	0.0418771	down	292	149	153	90	65	81	10.2785	5.45054	6.23581	4.47604	2.5498	3.81517	GO:0005575,GO:0005576	-	-
Glyma.07G250500	29.5457	13.0076	46.0838	1.85543	0.000631464	0.0419431	up	5	18	16	32	52	48	0.178814	0.668978	0.662533	1.61692	2.07244	2.29697	-	ko:K03676	-
Glyma.20G129900	110.014	66.0353	153.993	1.21533	0.000651386	0.042951	up	110	45	63	152	197	91	3.27577	1.39264	2.17228	6.39543	6.53782	3.62614	-	-	-
Glyma.16G080800	22.4718	11.0796	33.864	1.60694	0.000673328	0.0440558	up	13	7	16	27	47	24	0.713252	0.399122	1.01643	2.093	2.87372	1.76195	-	-	-
Glyma.14G089200	45.1249	61.337	28.9129	-1.09149	0.00069235	0.0449999	down	78	44	77	24	30	28	0.967763	0.567328	1.10617	0.420719	0.414803	0.464852	GO:0003674,GO:0003676,GO:0003677,GO:0003700,GO:0005488,GO:0006082,GO:0006355,GO:0006790,GO:0006807,GO:0008150,GO:0008152,GO:0009888,GO:0009889,GO:0009987,GO:0010073,GO:0010074,GO:0010468,GO:0010492,GO:0010556,GO:0016143,GO:0019219,GO:0019222,GO:0019748,GO:0019757,GO:0019760,GO:0019827,GO:0031323,GO:0031326,GO:0032501,GO:0032502,GO:0042127,GO:0043436,GO:0043565,GO:0044237,GO:0044281,GO:0048507,GO:…	ko:K09285	-
Glyma.01G221200	28.5669	14.5981	42.5357	1.56026	0.000728022	0.0470865	up	15	15	16	29	68	28	0.409698	0.425766	0.505997	1.11912	2.0698	1.02332	-	-	-
Glyma.08G142400	49.5633	21.8177	77.3089	1.8351	0.000728889	0.0470865	up	11	19	38	50	127	51	0.302821	0.543569	1.21125	1.94478	3.89622	1.87865	GO:0001101,GO:0003674,GO:0003700,GO:0006355,GO:0006950,GO:0006952,GO:0007154,GO:0007165,GO:0008150,GO:0009605,GO:0009607,GO:0009617,GO:0009620,GO:0009719,GO:0009725,GO:0009753,GO:0009755,GO:0009867,GO:0009889,GO:0009987,GO:0010033,GO:0010468,GO:0010556,GO:0019219,GO:0019222,GO:0023052,GO:0031323,GO:0031326,GO:0032870,GO:0042221,GO:0042742,GO:0043207,GO:0050789,GO:0050794,GO:0050832,GO:0050896,GO:…	-	-
Glyma.05G184500	24.0696	8.7579	39.3814	2.17646	0.000752512	0.0482213	up	9	7	12	26	77	15	0.293702	0.237394	0.453421	1.19879	2.80028	0.654996	GO:0001101,GO:0003674,GO:0003700,GO:0006355,GO:0006950,GO:0006952,GO:0007154,GO:0007165,GO:0008150,GO:0009605,GO:0009607,GO:0009617,GO:0009620,GO:0009719,GO:0009725,GO:0009753,GO:0009755,GO:0009867,GO:0009889,GO:0009987,GO:0010033,GO:0010468,GO:0010556,GO:0019219,GO:0019222,GO:0023052,GO:0031323,GO:0031326,GO:0032870,GO:0042221,GO:0042742,GO:0043207,GO:0050789,GO:0050794,GO:0050832,GO:0050896,GO:…	-	-
